# Supplementary material for: Pandemic monitoring with global aircraft-based wastewater surveillance networks
Source: Nat Med. 2025 Feb 12;31(3):788–96. doi: 10.1038/s41591-025-03501-4 (PMC11922747; doi:10.1038/s41591-025-03501-4)
Supplement: Supplementary file 3 — Statistical source data. [file 41591_2025_3501_MOESM3_ESM.xlsx]

## Sheet: fig1a
Sentinel IATA code	Time since onset (days)
ADD	53
BKK	46
CDG	35
CDG	39
CDG	43
CDG	45
CDG	46
CDG	47
CDG	49
CDG	50
CDG	51
CDG	52
CDG	53
CDG	54
DEL	51
DEL	53
DOH	36
DOH	39
DOH	45
DOH	48
DOH	49
DOH	50
DOH	51
DOH	52
DOH	53
DOH	54
DXB	41
DXB	47
DXB	48
DXB	49
DXB	50
DXB	51
DXB	52
DXB	53
DXB	54
HKG	54
ICN	49
ICN	50
ICN	52
IST	39
IST	43
IST	46
IST	53
IST	54
JFK	31
JFK	41
JFK	42
JFK	44
JFK	48
JFK	49
JFK	50
JFK	51
JFK	52
JFK	53
JFK	54
JNB	48
LHR	39
LHR	42
LHR	43
LHR	47
LHR	48
LHR	49
LHR	50
LHR	51
LHR	52
LHR	53
LHR	54
MIA	39
MIA	45
MIA	46
MIA	47
MIA	48
MIA	49
MIA	50
MIA	51
MIA	52
MIA	53
MIA	54
SIN	46
SIN	54
SYD	50
YYZ	42
YYZ	47
YYZ	51
YYZ	52
YYZ	53
YYZ	54

## Sheet: fig1b_dist
Origin	Time to first detection (days)	Probability
Geneva	1	0.00572217
Geneva	2	0.00869013
Geneva	3	0.0122601
Geneva	4	0.0163655
Geneva	5	0.0209267
Geneva	6	0.0259057
Geneva	7	0.0312804
Geneva	8	0.0370171
Geneva	9	0.0430463
Geneva	10	0.0492412
Geneva	11	0.055398
Geneva	12	0.0612193
Geneva	13	0.0663094
Geneva	14	0.0701876
Geneva	15	0.0723309
Geneva	16	0.0722524
Geneva	17	0.0696113
Geneva	18	0.0643358
Geneva	19	0.0567176
Geneva	20	0.0474297
Geneva	21	0.037429
Geneva	22	0.027754
Geneva	23	0.0192806
Geneva	24	0.0125339
Geneva	25	0.00763263
Geneva	26	0.004369
Geneva	27	0.00236468
Geneva	28	0.00122006
Geneva	29	0.000606085
Geneva	30	0.00029314
Geneva	31	0.000139659
Geneva	32	6.62945e-05
Geneva	33	3.16881e-05
Geneva	34	1.53933e-05
Geneva	35	7.65734e-06
Geneva	36	3.92327e-06
Geneva	37	2.07872e-06
Geneva	38	1.14176e-06
Geneva	39	6.50791e-07
Geneva	40	3.84906e-07
Geneva	41	2.35993e-07
Geneva	42	1.49754e-07
Geneva	43	9.81554e-08
Geneva	44	6.62996e-08
Geneva	45	4.60382e-08
Geneva	46	3.27848e-08
Geneva	47	2.38851e-08
Geneva	48	1.77615e-08
Geneva	49	1.34517e-08
Geneva	50	1.03545e-08
Geneva	51	8.0858e-09
Geneva	52	6.39442e-09
Geneva	53	5.11309e-09
Geneva	54	4.12812e-09
Geneva	55	3.36089e-09
Geneva	56	2.75609e-09
Geneva	57	2.27422e-09
Geneva	58	1.8866e-09
Geneva	59	1.57215e-09
Geneva	60	1.31514e-09
Geneva	61	1.10371e-09
Geneva	62	9.28767e-10
Geneva	63	7.8331e-10
Geneva	64	6.61855e-10
Geneva	65	5.60075e-10
Geneva	66	4.74524e-10
Geneva	67	4.02429e-10
Geneva	68	3.41544e-10
Geneva	69	2.90036e-10
Geneva	70	2.46399e-10
Geneva	71	2.09387e-10
Geneva	72	1.77966e-10
Geneva	73	1.51272e-10
Geneva	74	1.28583e-10
Geneva	75	1.09289e-10
Geneva	76	9.28798e-11
Geneva	77	7.8921e-11
Geneva	78	6.70464e-11
Geneva	79	5.69453e-11
Geneva	80	4.83536e-11
Geneva	81	4.10468e-11
Geneva	82	3.48341e-11
Geneva	83	2.9553e-11
Geneva	84	2.50648e-11
Geneva	85	2.12518e-11
Geneva	86	1.80132e-11
Geneva	87	1.52636e-11
Geneva	88	1.29297e-11
Geneva	89	1.09494e-11
Geneva	90	9.26966e-12
Geneva	91	7.84537e-12
Geneva	92	6.63807e-12
Geneva	93	5.61503e-12
Geneva	94	4.7484e-12
Geneva	95	4.01449e-12
Geneva	96	3.39317e-12
Geneva	97	2.86733e-12
Geneva	98	2.42241e-12
Geneva	99	2.04607e-12
Geneva	100	1.72782e-12
Geneva	101	1.45877e-12
Geneva	102	1.23137e-12
Geneva	103	1.03921e-12
Geneva	104	8.76879e-13
Geneva	105	7.3977e-13
Geneva	106	6.23993e-13
Geneva	107	5.26247e-13
Geneva	108	4.43742e-13
Geneva	109	3.74115e-13
Geneva	110	3.15366e-13
Geneva	111	2.65805e-13
Geneva	112	2.24002e-13
Geneva	113	1.88748e-13
Geneva	114	1.59023e-13
Geneva	115	1.33963e-13
Geneva	116	1.12839e-13
Geneva	117	9.50351e-14
Geneva	118	8.00319e-14
Geneva	119	6.73902e-14
Geneva	120	5.67398e-14
Geneva	121	4.77681e-14
Geneva	122	4.02113e-14
Geneva	123	3.38471e-14
Geneva	124	2.84877e-14
Geneva	125	2.3975e-14
Geneva	126	2.01756e-14
Geneva	127	1.69771e-14
Geneva	128	1.42846e-14
Geneva	129	1.20184e-14
Geneva	130	1.0111e-14
Geneva	131	8.50584e-15
Geneva	132	7.15507e-15
Geneva	133	6.01847e-15
Geneva	134	5.06216e-15
Geneva	135	4.25758e-15
Geneva	136	3.58071e-15
Geneva	137	3.01132e-15
Geneva	138	2.53235e-15
Geneva	139	2.12948e-15
Geneva	140	1.79063e-15
Geneva	141	1.50565e-15
Geneva	142	1.26597e-15
Geneva	143	1.06442e-15
Geneva	144	8.94923e-16
Geneva	145	7.52397e-16
Geneva	146	6.32552e-16
Geneva	147	5.31784e-16
Geneva	148	4.47057e-16
Geneva	149	3.75822e-16
Geneva	150	3.15931e-16
Geneva	151	2.65579e-16
Geneva	152	2.23248e-16
Geneva	153	1.87661e-16
Geneva	154	1.57746e-16
Geneva	155	1.32597e-16
Geneva	156	1.11456e-16
Geneva	157	9.36853e-17
Geneva	158	7.87473e-17
Geneva	159	6.61905e-17
Geneva	160	5.56358e-17
Geneva	161	4.67638e-17
Geneva	162	3.93065e-17
Geneva	163	3.30384e-17
Geneva	164	2.77698e-17
Geneva	165	2.33413e-17
Geneva	166	1.96192e-17
Geneva	167	1.64905e-17
Geneva	168	1.38611e-17
Geneva	169	1.16505e-17
Geneva	170	9.79302e-18
Geneva	171	8.23151e-18
Geneva	172	6.91891e-18
Geneva	173	5.81594e-18
Geneva	174	4.88868e-18
Geneva	175	4.10944e-18
Geneva	176	3.45431e-18
Geneva	177	2.90379e-18
Geneva	178	2.44084e-18
Geneva	179	2.05198e-18
Geneva	180	1.72476e-18
Geneva	181	1.45009e-18
Geneva	182	1.21917e-18
Geneva	183	1.02476e-18
Geneva	184	8.61439e-19
Geneva	185	7.24405e-19
Geneva	186	6.09136e-19
Geneva	187	5.11859e-19
Geneva	188	4.30498e-19
Geneva	189	3.61941e-19
Geneva	190	3.04171e-19
Geneva	191	2.55983e-19
Geneva	192	2.15246e-19
Geneva	193	1.80815e-19
Geneva	194	1.52201e-19
Geneva	195	1.27756e-19
Geneva	196	1.07633e-19
Geneva	197	9.03149e-20
Geneva	198	7.60609e-20
Geneva	199	6.38914e-20
Geneva	200	5.39388e-20
Geneva	201	4.52699e-20
Geneva	202	3.80569e-20
Geneva	203	3.21475e-20
Geneva	204	2.69661e-20
Geneva	205	2.27111e-20
Geneva	206	1.90715e-20
Geneva	207	1.59414e-20
Geneva	208	1.34268e-20
Geneva	209	1.13224e-20
Geneva	210	9.57544e-21
Geneva	211	7.9674e-21
Geneva	212	6.8292e-21
Geneva	213	5.64468e-21
Geneva	214	4.82412e-21
Geneva	215	4.14914e-21
Geneva	216	3.26902e-21
Geneva	217	2.94476e-21
Geneva	218	2.31611e-21
Geneva	219	2.10435e-21
Geneva	220	1.58819e-21
Geneva	221	1.41613e-21
Geneva	222	1.27055e-21
Geneva	223	1.04556e-21
Geneva	224	8.99973e-22
Geneva	225	8.60268e-22
Geneva	226	5.82335e-22
Geneva	227	4.10282e-22
Geneva	228	4.76456e-22
Geneva	229	2.64698e-22
Geneva	230	4.16899e-22
Geneva	231	2.18376e-22
Geneva	232	5.9557e-23
Geneva	233	1.38966e-22
Geneva	234	1.98523e-23
Geneva	235	1.78671e-22
Geneva	236	5.29396e-23
Geneva	237	3.97047e-23
Geneva	238	5.29396e-23
Geneva	239	5.29396e-23
Geneva	240	1.05879e-22
Geneva	241	0
Geneva	242	7.27919e-23
Geneva	243	0
Geneva	244	6.61745e-23
Geneva	245	0
Geneva	246	0
Geneva	247	5.9557e-23
Geneva	248	0
Geneva	249	0
Geneva	250	0
Geneva	251	0
Geneva	252	0
Geneva	253	0
Geneva	254	0
Geneva	255	0
Geneva	256	0
Geneva	257	0
Geneva	258	0
Geneva	259	0
Geneva	260	0
Geneva	261	0
Geneva	262	0
Geneva	263	0
Geneva	264	0
Geneva	265	0
Geneva	266	0
Geneva	267	0
Geneva	268	0
Geneva	269	0
Geneva	270	0
Geneva	271	0
Geneva	272	0
Geneva	273	0
Geneva	274	0
Geneva	275	0
Geneva	276	0
Geneva	277	0
Geneva	278	0
Geneva	279	0
Geneva	280	0
Geneva	281	0
Geneva	282	0
Geneva	283	0
Geneva	284	0
Geneva	285	0
Geneva	286	0
Geneva	287	0
Geneva	288	0
Geneva	289	0
Geneva	290	0
Geneva	291	0
Geneva	292	0
Geneva	293	0
Geneva	294	0
Geneva	295	0
Geneva	296	0
Geneva	297	0
Geneva	298	0
Geneva	299	0
Geneva	300	0
Kotabaru	1	0
Kotabaru	2	7.32615e-08
Kotabaru	3	2.63973e-07
Kotabaru	4	5.97527e-07
Kotabaru	5	1.11456e-06
Kotabaru	6	1.87052e-06
Kotabaru	7	2.93745e-06
Kotabaru	8	4.40797e-06
Kotabaru	9	6.40075e-06
Kotabaru	10	9.06757e-06
Kotabaru	11	1.26021e-05
Kotabaru	12	1.72509e-05
Kotabaru	13	2.33269e-05
Kotabaru	14	3.12268e-05
Kotabaru	15	4.14517e-05
Kotabaru	16	5.46342e-05
Kotabaru	17	7.15704e-05
Kotabaru	18	9.32611e-05
Kotabaru	19	0.000120962
Kotabaru	20	0.000156246
Kotabaru	21	0.000201078
Kotabaru	22	0.000257912
Kotabaru	23	0.000329802
Kotabaru	24	0.000420544
Kotabaru	25	0.000534846
Kotabaru	26	0.000678528
Kotabaru	27	0.00085877
Kotabaru	28	0.0010844
Kotabaru	29	0.00136622
Kotabaru	30	0.00171742
Kotabaru	31	0.002154
Kotabaru	32	0.00269524
Kotabaru	33	0.00336425
Kotabaru	34	0.00418846
Kotabaru	35	0.00520008
Kotabaru	36	0.00643649
Kotabaru	37	0.00794031
Kotabaru	38	0.00975914
Kotabaru	39	0.0119447
Kotabaru	40	0.0145509
Kotabaru	41	0.0176309
Kotabaru	42	0.0212317
Kotabaru	43	0.0253874
Kotabaru	44	0.0301083
Kotabaru	45	0.0353675
Kotabaru	46	0.0410841
Kotabaru	47	0.047104
Kotabaru	48	0.0531822
Kotabaru	49	0.0589699
Kotabaru	50	0.0640154
Kotabaru	51	0.0677881
Kotabaru	52	0.0697338
Kotabaru	53	0.0693656
Kotabaru	54	0.0663824
Kotabaru	55	0.0607865
Kotabaru	56	0.0529614
Kotabaru	57	0.0436587
Kotabaru	58	0.033873
Kotabaru	59	0.0246226
Kotabaru	60	0.0167132
Kotabaru	61	0.0105756
Kotabaru	62	0.00624134
Kotabaru	63	0.00344568
Kotabaru	64	0.00178965
Kotabaru	65	0.000881824
Kotabaru	66	0.000416638
Kotabaru	67	0.000191117
Kotabaru	68	8.62638e-05
Kotabaru	69	3.88328e-05
Kotabaru	70	1.76571e-05
Kotabaru	71	8.20056e-06
Kotabaru	72	3.92583e-06
Kotabaru	73	1.95052e-06
Kotabaru	74	1.01031e-06
Kotabaru	75	5.46839e-07
Kotabaru	76	3.0944e-07
Kotabaru	77	1.82881e-07
Kotabaru	78	1.12646e-07
Kotabaru	79	7.21063e-08
Kotabaru	80	4.78083e-08
Kotabaru	81	3.27178e-08
Kotabaru	82	2.30298e-08
Kotabaru	83	1.6617e-08
Kotabaru	84	1.22517e-08
Kotabaru	85	9.20373e-09
Kotabaru	86	7.02618e-09
Kotabaru	87	5.43822e-09
Kotabaru	88	4.25885e-09
Kotabaru	89	3.36866e-09
Kotabaru	90	2.68713e-09
Kotabaru	91	2.15881e-09
Kotabaru	92	1.74481e-09
Kotabaru	93	1.41735e-09
Kotabaru	94	1.15623e-09
Kotabaru	95	9.46589e-10
Kotabaru	96	7.77271e-10
Kotabaru	97	6.39834e-10
Kotabaru	98	5.27801e-10
Kotabaru	99	4.36145e-10
Kotabaru	100	3.60933e-10
Kotabaru	101	2.99055e-10
Kotabaru	102	2.48038e-10
Kotabaru	103	2.05899e-10
Kotabaru	104	1.71041e-10
Kotabaru	105	1.42168e-10
Kotabaru	106	1.18227e-10
Kotabaru	107	9.83587e-11
Kotabaru	108	8.18574e-11
Kotabaru	109	6.8144e-11
Kotabaru	110	5.67415e-11
Kotabaru	111	4.72565e-11
Kotabaru	112	3.93635e-11
Kotabaru	113	3.27935e-11
Kotabaru	114	2.73231e-11
Kotabaru	115	2.27675e-11
Kotabaru	116	1.8973e-11
Kotabaru	117	1.5812e-11
Kotabaru	118	1.31783e-11
Kotabaru	119	1.09839e-11
Kotabaru	120	9.15519e-12
Kotabaru	121	7.63121e-12
Kotabaru	122	6.36109e-12
Kotabaru	123	5.30248e-12
Kotabaru	124	4.42014e-12
Kotabaru	125	3.68467e-12
Kotabaru	126	3.07162e-12
Kotabaru	127	2.5606e-12
Kotabaru	128	2.13462e-12
Kotabaru	129	1.77952e-12
Kotabaru	130	1.4835e-12
Kotabaru	131	1.23673e-12
Kotabaru	132	1.03101e-12
Kotabaru	133	8.59516e-13
Kotabaru	134	7.1655e-13
Kotabaru	135	5.97366e-13
Kotabaru	136	4.98007e-13
Kotabaru	137	4.15175e-13
Kotabaru	138	3.46121e-13
Kotabaru	139	2.88553e-13
Kotabaru	140	2.4056e-13
Kotabaru	141	2.0055e-13
Kotabaru	142	1.67195e-13
Kotabaru	143	1.39387e-13
Kotabaru	144	1.16204e-13
Kotabaru	145	9.68774e-14
Kotabaru	146	8.07651e-14
Kotabaru	147	6.73325e-14
Kotabaru	148	5.61341e-14
Kotabaru	149	4.67981e-14
Kotabaru	150	3.90149e-14
Kotabaru	151	3.25262e-14
Kotabaru	152	2.71166e-14
Kotabaru	153	2.26068e-14
Kotabaru	154	1.8847e-14
Kotabaru	155	1.57125e-14
Kotabaru	156	1.30993e-14
Kotabaru	157	1.09208e-14
Kotabaru	158	9.10452e-15
Kotabaru	159	7.59034e-15
Kotabaru	160	6.32799e-15
Kotabaru	161	5.27559e-15
Kotabaru	162	4.39821e-15
Kotabaru	163	3.66675e-15
Kotabaru	164	3.05694e-15
Kotabaru	165	2.54854e-15
Kotabaru	166	2.1247e-15
Kotabaru	167	1.77135e-15
Kotabaru	168	1.47676e-15
Kotabaru	169	1.23117e-15
Kotabaru	170	1.02642e-15
Kotabaru	171	8.55718e-16
Kotabaru	172	7.13408e-16
Kotabaru	173	5.94765e-16
Kotabaru	174	4.95853e-16
Kotabaru	175	4.13391e-16
Kotabaru	176	3.44642e-16
Kotabaru	177	2.87327e-16
Kotabaru	178	2.39544e-16
Kotabaru	179	1.99708e-16
Kotabaru	180	1.66496e-16
Kotabaru	181	1.38807e-16
Kotabaru	182	1.15723e-16
Kotabaru	183	9.64786e-17
Kotabaru	184	8.04343e-17
Kotabaru	185	6.7058e-17
Kotabaru	186	5.59062e-17
Kotabaru	187	4.66092e-17
Kotabaru	188	3.88582e-17
Kotabaru	189	3.2396e-17
Kotabaru	190	2.70085e-17
Kotabaru	191	2.25173e-17
Kotabaru	192	1.87727e-17
Kotabaru	193	1.56507e-17
Kotabaru	194	1.30484e-17
Kotabaru	195	1.08783e-17
Kotabaru	196	9.06918e-18
Kotabaru	197	7.56117e-18
Kotabaru	198	6.30364e-18
Kotabaru	199	5.2557e-18
Kotabaru	200	4.38128e-18
Kotabaru	201	3.65318e-18
Kotabaru	202	3.04546e-18
Kotabaru	203	2.53895e-18
Kotabaru	204	2.11674e-18
Kotabaru	205	1.76472e-18
Kotabaru	206	1.47152e-18
Kotabaru	207	1.22638e-18
Kotabaru	208	1.02267e-18
Kotabaru	209	8.52757e-19
Kotabaru	210	7.10819e-19
Kotabaru	211	5.92486e-19
Kotabaru	212	4.94125e-19
Kotabaru	213	4.11883e-19
Kotabaru	214	3.43399e-19
Kotabaru	215	2.86502e-19
Kotabaru	216	2.38698e-19
Kotabaru	217	1.99046e-19
Kotabaru	218	1.66124e-19
Kotabaru	219	1.38258e-19
Kotabaru	220	1.15276e-19
Kotabaru	221	9.6264e-20
Kotabaru	222	8.01902e-20
Kotabaru	223	6.69685e-20
Kotabaru	224	5.57586e-20
Kotabaru	225	4.65603e-20
Kotabaru	226	3.85334e-20
Kotabaru	227	3.22468e-20
Kotabaru	228	2.68139e-20
Kotabaru	229	2.22942e-20
Kotabaru	230	1.88332e-20
Kotabaru	231	1.52995e-20
Kotabaru	232	1.29834e-20
Kotabaru	233	1.0846e-20
Kotabaru	234	9.05267e-21
Kotabaru	235	7.72256e-21
Kotabaru	236	6.2601e-21
Kotabaru	237	5.06896e-21
Kotabaru	238	4.46016e-21
Kotabaru	239	3.60651e-21
Kotabaru	240	3.03741e-21
Kotabaru	241	2.62713e-21
Kotabaru	242	2.11097e-21
Kotabaru	243	1.76024e-21
Kotabaru	244	1.50216e-21
Kotabaru	245	1.24408e-21
Kotabaru	246	1.05217e-21
Kotabaru	247	6.4851e-22
Kotabaru	248	7.34536e-22
Kotabaru	249	7.01449e-22
Kotabaru	250	3.63959e-22
Kotabaru	251	5.29396e-22
Kotabaru	252	4.30134e-22
Kotabaru	253	3.1102e-22
Kotabaru	254	1.52201e-22
Kotabaru	255	1.12497e-22
Kotabaru	256	9.92617e-23
Kotabaru	257	1.91906e-22
Kotabaru	258	1.38966e-22
Kotabaru	259	2.64698e-23
Kotabaru	260	0
Kotabaru	261	0
Kotabaru	262	0
Kotabaru	263	0
Kotabaru	264	0
Kotabaru	265	0
Kotabaru	266	0
Kotabaru	267	0
Kotabaru	268	0
Kotabaru	269	0
Kotabaru	270	0
Kotabaru	271	0
Kotabaru	272	0
Kotabaru	273	0
Kotabaru	274	0
Kotabaru	275	0
Kotabaru	276	0
Kotabaru	277	0
Kotabaru	278	0
Kotabaru	279	0
Kotabaru	280	0
Kotabaru	281	0
Kotabaru	282	0
Kotabaru	283	0
Kotabaru	284	0
Kotabaru	285	0
Kotabaru	286	0
Kotabaru	287	0
Kotabaru	288	0
Kotabaru	289	0
Kotabaru	290	0
Kotabaru	291	0
Kotabaru	292	0
Kotabaru	293	0
Kotabaru	294	0
Kotabaru	295	0
Kotabaru	296	0
Kotabaru	297	0
Kotabaru	298	0
Kotabaru	299	0
Kotabaru	300	0
Kalemie	1	0
Kalemie	2	6.97592e-09
Kalemie	3	2.02767e-08
Kalemie	4	4.20646e-08
Kalemie	5	7.46202e-08
Kalemie	6	1.20645e-07
Kalemie	7	1.83528e-07
Kalemie	8	2.67568e-07
Kalemie	9	3.78228e-07
Kalemie	10	5.22432e-07
Kalemie	11	7.08936e-07
Kalemie	12	9.48783e-07
Kalemie	13	1.25588e-06
Kalemie	14	1.64767e-06
Kalemie	15	2.14606e-06
Kalemie	16	2.77844e-06
Kalemie	17	3.57905e-06
Kalemie	18	4.5906e-06
Kalemie	19	5.86637e-06
Kalemie	20	7.47263e-06
Kalemie	21	9.49185e-06
Kalemie	22	1.20264e-05
Kalemie	23	1.52034e-05
Kalemie	24	1.91803e-05
Kalemie	25	2.4152e-05
Kalemie	26	3.03597e-05
Kalemie	27	3.8101e-05
Kalemie	28	4.77431e-05
Kalemie	29	5.97383e-05
Kalemie	30	7.46426e-05
Kalemie	31	9.31388e-05
Kalemie	32	0.000116064
Kalemie	33	0.000144441
Kalemie	34	0.000179519
Kalemie	35	0.000222819
Kalemie	36	0.00027619
Kalemie	37	0.00034187
Kalemie	38	0.000422568
Kalemie	39	0.000521546
Kalemie	40	0.000642731
Kalemie	41	0.000790832
Kalemie	42	0.000971486
Kalemie	43	0.00119143
Kalemie	44	0.0014587
Kalemie	45	0.00178287
Kalemie	46	0.00217529
Kalemie	47	0.00264944
Kalemie	48	0.00322122
Kalemie	49	0.00390937
Kalemie	50	0.00473576
Kalemie	51	0.00572583
Kalemie	52	0.00690878
Kalemie	53	0.00831772
Kalemie	54	0.0099896
Kalemie	55	0.0119646
Kalemie	56	0.014285
Kalemie	57	0.0169933
Kalemie	58	0.0201285
Kalemie	59	0.0237217
Kalemie	60	0.0277888
Kalemie	61	0.0323206
Kalemie	62	0.0372716
Kalemie	63	0.0425447
Kalemie	64	0.0479772
Kalemie	65	0.0533265
Kalemie	66	0.0582639
Kalemie	67	0.0623805
Kalemie	68	0.0652133
Kalemie	69	0.0662981
Kalemie	70	0.0652498
Kalemie	71	0.0618619
Kalemie	72	0.0562001
Kalemie	73	0.0486566
Kalemie	74	0.0399274
Kalemie	75	0.0308957
Kalemie	76	0.0224441
Kalemie	77	0.0152565
Kalemie	78	0.00968775
Kalemie	79	0.00574856
Kalemie	80	0.00319639
Kalemie	81	0.00167435
Kalemie	82	0.000832833
Kalemie	83	0.000397392
Kalemie	84	0.000184082
Kalemie	85	8.38584e-05
Kalemie	86	3.80634e-05
Kalemie	87	1.74292e-05
Kalemie	88	8.1402e-06
Kalemie	89	3.91312e-06
Kalemie	90	1.94955e-06
Kalemie	91	1.01131e-06
Kalemie	92	5.47618e-07
Kalemie	93	3.09751e-07
Kalemie	94	1.82873e-07
Kalemie	95	1.12475e-07
Kalemie	96	7.1873e-08
Kalemie	97	4.75668e-08
Kalemie	98	3.24937e-08
Kalemie	99	2.28331e-08
Kalemie	100	1.64499e-08
Kalemie	101	1.21126e-08
Kalemie	102	9.08956e-09
Kalemie	103	6.93352e-09
Kalemie	104	5.36378e-09
Kalemie	105	4.1997e-09
Kalemie	106	3.32227e-09
Kalemie	107	2.65134e-09
Kalemie	108	2.13184e-09
Kalemie	109	1.72516e-09
Kalemie	110	1.40379e-09
Kalemie	111	1.14775e-09
Kalemie	112	9.42303e-10
Kalemie	113	7.76454e-10
Kalemie	114	6.41858e-10
Kalemie	115	5.32118e-10
Kalemie	116	4.42275e-10
Kalemie	117	3.6845e-10
Kalemie	118	3.07585e-10
Kalemie	119	2.5725e-10
Kalemie	120	2.15507e-10
Kalemie	121	1.808e-10
Kalemie	122	1.51876e-10
Kalemie	123	1.27719e-10
Kalemie	124	1.07505e-10
Kalemie	125	9.05627e-11
Kalemie	126	7.63405e-11
Kalemie	127	6.43867e-11
Kalemie	128	5.43285e-11
Kalemie	129	4.58573e-11
Kalemie	130	3.87174e-11
Kalemie	131	3.26957e-11
Kalemie	132	2.76144e-11
Kalemie	133	2.33251e-11
Kalemie	134	1.9703e-11
Kalemie	135	1.66438e-11
Kalemie	136	1.40594e-11
Kalemie	137	1.1876e-11
Kalemie	138	1.00312e-11
Kalemie	139	8.47236e-12
Kalemie	140	7.15525e-12
Kalemie	141	6.04239e-12
Kalemie	142	5.10213e-12
Kalemie	143	4.30777e-12
Kalemie	144	3.6367e-12
Kalemie	145	3.06985e-12
Kalemie	146	2.59108e-12
Kalemie	147	2.18673e-12
Kalemie	148	1.84528e-12
Kalemie	149	1.55698e-12
Kalemie	150	1.31357e-12
Kalemie	151	1.1081e-12
Kalemie	152	9.34663e-13
Kalemie	153	7.88288e-13
Kalemie	154	6.64766e-13
Kalemie	155	5.6054e-13
Kalemie	156	4.72606e-13
Kalemie	157	3.98426e-13
Kalemie	158	3.35856e-13
Kalemie	159	2.83084e-13
Kalemie	160	2.3858e-13
Kalemie	161	2.01054e-13
Kalemie	162	1.69414e-13
Kalemie	163	1.4274e-13
Kalemie	164	1.20255e-13
Kalemie	165	1.01302e-13
Kalemie	166	8.53296e-14
Kalemie	167	7.18691e-14
Kalemie	168	6.05268e-14
Kalemie	169	5.09703e-14
Kalemie	170	4.29191e-14
Kalemie	171	3.61368e-14
Kalemie	172	3.04238e-14
Kalemie	173	2.5612e-14
Kalemie	174	2.15596e-14
Kalemie	175	1.81471e-14
Kalemie	176	1.52735e-14
Kalemie	177	1.2854e-14
Kalemie	178	1.08171e-14
Kalemie	179	9.10225e-15
Kalemie	180	7.65876e-15
Kalemie	181	6.44374e-15
Kalemie	182	5.42112e-15
Kalemie	183	4.56049e-15
Kalemie	184	3.83624e-15
Kalemie	185	3.2268e-15
Kalemie	186	2.71401e-15
Kalemie	187	2.28257e-15
Kalemie	188	1.91959e-15
Kalemie	189	1.61424e-15
Kalemie	190	1.35739e-15
Kalemie	191	1.14133e-15
Kalemie	192	9.59615e-16
Kalemie	193	8.06783e-16
Kalemie	194	6.78255e-16
Kalemie	195	5.7017e-16
Kalemie	196	4.79284e-16
Kalemie	197	4.02864e-16
Kalemie	198	3.38611e-16
Kalemie	199	2.84592e-16
Kalemie	200	2.39177e-16
Kalemie	201	2.01001e-16
Kalemie	202	1.68909e-16
Kalemie	203	1.41934e-16
Kalemie	204	1.19261e-16
Kalemie	205	1.00205e-16
Kalemie	206	8.41908e-17
Kalemie	207	7.0732e-17
Kalemie	208	5.94221e-17
Kalemie	209	4.99183e-17
Kalemie	210	4.19329e-17
Kalemie	211	3.52234e-17
Kalemie	212	2.95858e-17
Kalemie	213	2.48498e-17
Kalemie	214	2.08712e-17
Kalemie	215	1.75284e-17
Kalemie	216	1.47205e-17
Kalemie	217	1.2362e-17
Kalemie	218	1.03809e-17
Kalemie	219	8.71715e-18
Kalemie	220	7.3197e-18
Kalemie	221	6.14602e-18
Kalemie	222	5.16011e-18
Kalemie	223	4.33229e-18
Kalemie	224	3.63737e-18
Kalemie	225	3.05341e-18
Kalemie	226	2.56348e-18
Kalemie	227	2.15203e-18
Kalemie	228	1.80636e-18
Kalemie	229	1.51618e-18
Kalemie	230	1.2727e-18
Kalemie	231	1.06829e-18
Kalemie	232	8.96823e-19
Kalemie	233	7.52337e-19
Kalemie	234	6.31589e-19
Kalemie	235	5.30176e-19
Kalemie	236	4.44891e-19
Kalemie	237	3.73217e-19
Kalemie	238	3.13376e-19
Kalemie	239	2.62746e-19
Kalemie	240	2.20579e-19
Kalemie	241	1.85176e-19
Kalemie	242	1.55159e-19
Kalemie	243	1.30311e-19
Kalemie	244	1.09214e-19
Kalemie	245	9.16516e-20
Kalemie	246	7.70271e-20
Kalemie	247	6.46789e-20
Kalemie	248	5.38792e-20
Kalemie	249	4.5442e-20
Kalemie	250	3.80569e-20
Kalemie	251	3.18829e-20
Kalemie	252	2.70654e-20
Kalemie	253	2.2314e-20
Kalemie	254	1.90119e-20
Kalemie	255	1.5862e-20
Kalemie	256	1.3182e-20
Kalemie	257	1.121e-20
Kalemie	258	9.27104e-21
Kalemie	259	7.88799e-21
Kalemie	260	6.57112e-21
Kalemie	261	5.4991e-21
Kalemie	262	4.62559e-21
Kalemie	263	3.79841e-21
Kalemie	264	3.09035e-21
Kalemie	265	2.91829e-21
Kalemie	266	2.30287e-21
Kalemie	267	1.85288e-21
Kalemie	268	1.64774e-21
Kalemie	269	1.4426e-21
Kalemie	270	1.07864e-21
Kalemie	271	9.92617e-22
Kalemie	272	7.27919e-22
Kalemie	273	5.9557e-22
Kalemie	274	3.83812e-22
Kalemie	275	4.96308e-22
Kalemie	276	2.77933e-22
Kalemie	277	3.97047e-22
Kalemie	278	1.38966e-22
Kalemie	279	3.50725e-22
Kalemie	280	2.11758e-22
Kalemie	281	2.18376e-22
Kalemie	282	9.26442e-23
Kalemie	283	1.32349e-22
Kalemie	284	1.05879e-22
Kalemie	285	5.9557e-23
Kalemie	286	7.27919e-23
Kalemie	287	0
Kalemie	288	0
Kalemie	289	0
Kalemie	290	0
Kalemie	291	0
Kalemie	292	0
Kalemie	293	0
Kalemie	294	0
Kalemie	295	0
Kalemie	296	0
Kalemie	297	0
Kalemie	298	0
Kalemie	299	0
Kalemie	300	0
São Paulo	1	0.000207691
São Paulo	2	0.000322174
São Paulo	3	0.000464032
São Paulo	4	0.000635351
São Paulo	5	0.000838491
São Paulo	6	0.00107858
São Paulo	7	0.00136333
São Paulo	8	0.00170286
São Paulo	9	0.00210974
São Paulo	10	0.00259925
São Paulo	11	0.00318978
São Paulo	12	0.00390327
São Paulo	13	0.0047657
São Paulo	14	0.00580761
São Paulo	15	0.00706445
São Paulo	16	0.00857688
São Paulo	17	0.0103907
São Paulo	18	0.012556
São Paulo	19	0.0151262
São Paulo	20	0.0181545
São Paulo	21	0.0216901
São Paulo	22	0.0257702
São Paulo	23	0.0304108
São Paulo	24	0.0355918
São Paulo	25	0.0412402
São Paulo	26	0.0472092
São Paulo	27	0.0532583
São Paulo	28	0.0590379
São Paulo	29	0.064087
São Paulo	30	0.0678565
São Paulo	31	0.0697655
São Paulo	32	0.069299
São Paulo	33	0.0661374
São Paulo	34	0.0602882
São Paulo	35	0.0521711
São Paulo	36	0.0426017
São Paulo	37	0.0326448
São Paulo	38	0.0233662
São Paulo	39	0.0155735
São Paulo	40	0.00965421
São Paulo	41	0.00557411
São Paulo	42	0.00301011
São Paulo	43	0.00153119
São Paulo	44	0.000740945
São Paulo	45	0.000345218
São Paulo	46	0.000156972
São Paulo	47	7.06431e-05
São Paulo	48	3.1897e-05
São Paulo	49	1.46291e-05
São Paulo	50	6.88638e-06
São Paulo	51	3.35422e-06
São Paulo	52	1.70013e-06
São Paulo	53	8.99763e-07
São Paulo	54	4.97858e-07
São Paulo	55	2.87916e-07
São Paulo	56	1.73741e-07
São Paulo	57	1.09124e-07
São Paulo	58	7.11173e-08
São Paulo	59	4.79289e-08
São Paulo	60	3.32875e-08
São Paulo	61	2.37439e-08
São Paulo	62	1.73384e-08
São Paulo	63	1.29228e-08
São Paulo	64	9.8044e-09
São Paulo	65	7.5534e-09
São Paulo	66	5.89641e-09
São Paulo	67	4.65516e-09
São Paulo	68	3.71081e-09
São Paulo	69	2.98242e-09
São Paulo	70	2.41379e-09
São Paulo	71	1.96517e-09
São Paulo	72	1.60796e-09
São Paulo	73	1.32126e-09
São Paulo	74	1.08956e-09
São Paulo	75	9.01187e-10
São Paulo	76	7.47261e-10
São Paulo	77	6.20933e-10
São Paulo	78	5.1687e-10
São Paulo	79	4.30877e-10
São Paulo	80	3.59627e-10
São Paulo	81	3.0046e-10
São Paulo	82	2.51234e-10
São Paulo	83	2.10214e-10
São Paulo	84	1.75988e-10
São Paulo	85	1.474e-10
São Paulo	86	1.23499e-10
São Paulo	87	1.03501e-10
São Paulo	88	8.67608e-11
São Paulo	89	7.27396e-11
São Paulo	90	6.09914e-11
São Paulo	91	5.11447e-11
São Paulo	92	4.28899e-11
São Paulo	93	3.59684e-11
São Paulo	94	3.0164e-11
São Paulo	95	2.52959e-11
São Paulo	96	2.1213e-11
São Paulo	97	1.77884e-11
São Paulo	98	1.49159e-11
São Paulo	99	1.25066e-11
São Paulo	100	1.04859e-11
São Paulo	101	8.79105e-12
São Paulo	102	7.36965e-12
São Paulo	103	6.17764e-12
São Paulo	104	5.17804e-12
São Paulo	105	4.33987e-12
São Paulo	106	3.63709e-12
São Paulo	107	3.04788e-12
São Paulo	108	2.55393e-12
São Paulo	109	2.13987e-12
São Paulo	110	1.79279e-12
São Paulo	111	1.5019e-12
São Paulo	112	1.25811e-12
São Paulo	113	1.05381e-12
São Paulo	114	8.82627e-13
São Paulo	115	7.39193e-13
São Paulo	116	6.19023e-13
São Paulo	117	5.18351e-13
São Paulo	118	4.34021e-13
São Paulo	119	3.63385e-13
São Paulo	120	3.04224e-13
São Paulo	121	2.54677e-13
São Paulo	122	2.13186e-13
São Paulo	123	1.78442e-13
São Paulo	124	1.49351e-13
São Paulo	125	1.24994e-13
São Paulo	126	1.04603e-13
São Paulo	127	8.75332e-14
São Paulo	128	7.32443e-14
São Paulo	129	6.12842e-14
São Paulo	130	5.12741e-14
São Paulo	131	4.28965e-14
São Paulo	132	3.58856e-14
São Paulo	133	3.00188e-14
São Paulo	134	2.51098e-14
São Paulo	135	2.10024e-14
São Paulo	136	1.75659e-14
São Paulo	137	1.46909e-14
São Paulo	138	1.22858e-14
São Paulo	139	1.0274e-14
São Paulo	140	8.5911e-15
São Paulo	141	7.18353e-15
São Paulo	142	6.00627e-15
São Paulo	143	5.0217e-15
São Paulo	144	4.19832e-15
São Paulo	145	3.50978e-15
São Paulo	146	2.93402e-15
São Paulo	147	2.4526e-15
São Paulo	148	2.05008e-15
São Paulo	149	1.71354e-15
São Paulo	150	1.43219e-15
São Paulo	151	1.19698e-15
São Paulo	152	1.00035e-15
São Paulo	153	8.35992e-16
São Paulo	154	6.98607e-16
São Paulo	155	5.83775e-16
São Paulo	156	4.87798e-16
São Paulo	157	4.07584e-16
São Paulo	158	3.40547e-16
São Paulo	159	2.84525e-16
São Paulo	160	2.3771e-16
São Paulo	161	1.98589e-16
São Paulo	162	1.65901e-16
São Paulo	163	1.38588e-16
São Paulo	164	1.15768e-16
São Paulo	165	9.67016e-17
São Paulo	166	8.07726e-17
São Paulo	167	6.74651e-17
São Paulo	168	5.63479e-17
São Paulo	169	4.70613e-17
São Paulo	170	3.93038e-17
São Paulo	171	3.2824e-17
São Paulo	172	2.74112e-17
São Paulo	173	2.28908e-17
São Paulo	174	1.91149e-17
São Paulo	175	1.59613e-17
São Paulo	176	1.33277e-17
São Paulo	177	1.11283e-17
São Paulo	178	9.29154e-18
São Paulo	179	7.75774e-18
São Paulo	180	6.477e-18
São Paulo	181	5.40744e-18
São Paulo	182	4.51439e-18
São Paulo	183	3.76897e-18
São Paulo	184	3.14586e-18
São Paulo	185	2.62642e-18
São Paulo	186	2.19229e-18
São Paulo	187	1.83025e-18
São Paulo	188	1.52754e-18
São Paulo	189	1.27504e-18
São Paulo	190	1.06409e-18
São Paulo	191	8.88366e-19
São Paulo	192	7.41286e-19
São Paulo	193	6.18619e-19
São Paulo	194	5.16425e-19
São Paulo	195	4.3108e-19
São Paulo	196	3.59678e-19
São Paulo	197	3.00366e-19
São Paulo	198	2.50444e-19
São Paulo	199	2.09019e-19
São Paulo	200	1.74204e-19
São Paulo	201	1.45842e-19
São Paulo	202	1.21258e-19
São Paulo	203	1.01373e-19
São Paulo	204	8.46504e-20
São Paulo	205	7.0489e-20
São Paulo	206	5.91732e-20
São Paulo	207	4.89625e-20
São Paulo	208	4.08693e-20
São Paulo	209	3.42122e-20
São Paulo	210	2.86403e-20
São Paulo	211	2.40279e-20
São Paulo	212	1.97266e-20
São Paulo	213	1.64179e-20
São Paulo	214	1.38305e-20
São Paulo	215	1.14747e-20
São Paulo	216	9.7475e-21
São Paulo	217	8.02034e-21
São Paulo	218	6.81597e-21
São Paulo	219	5.33366e-21
São Paulo	220	4.59251e-21
São Paulo	221	3.7918e-21
São Paulo	222	3.1102e-21
São Paulo	223	2.75286e-21
São Paulo	224	2.46831e-21
São Paulo	225	1.82641e-21
São Paulo	226	1.46246e-21
São Paulo	227	1.38966e-21
São Paulo	228	1.10511e-21
São Paulo	229	8.07328e-22
São Paulo	230	6.88214e-22
São Paulo	231	8.33798e-22
São Paulo	232	4.49986e-22
São Paulo	233	5.9557e-22
São Paulo	234	3.3749e-22
São Paulo	235	3.70577e-22
São Paulo	236	2.24993e-22
São Paulo	237	7.94093e-23
São Paulo	238	1.52201e-22
São Paulo	239	1.05879e-22
São Paulo	240	7.94093e-23
São Paulo	241	7.94093e-23
São Paulo	242	1.58819e-22
São Paulo	243	0
São Paulo	244	0
São Paulo	245	0
São Paulo	246	0
São Paulo	247	0
São Paulo	248	0
São Paulo	249	0
São Paulo	250	0
São Paulo	251	0
São Paulo	252	0
São Paulo	253	0
São Paulo	254	0
São Paulo	255	0
São Paulo	256	0
São Paulo	257	0
São Paulo	258	0
São Paulo	259	0
São Paulo	260	0
São Paulo	261	0
São Paulo	262	0
São Paulo	263	0
São Paulo	264	0
São Paulo	265	0
São Paulo	266	0
São Paulo	267	0
São Paulo	268	0
São Paulo	269	0
São Paulo	270	0
São Paulo	271	0
São Paulo	272	0
São Paulo	273	0
São Paulo	274	0
São Paulo	275	0
São Paulo	276	0
São Paulo	277	0
São Paulo	278	0
São Paulo	279	0
São Paulo	280	0
São Paulo	281	0
São Paulo	282	0
São Paulo	283	0
São Paulo	284	0
São Paulo	285	0
São Paulo	286	0
São Paulo	287	0
São Paulo	288	0
São Paulo	289	0
São Paulo	290	0
São Paulo	291	0
São Paulo	292	0
São Paulo	293	0
São Paulo	294	0
São Paulo	295	0
São Paulo	296	0
São Paulo	297	0
São Paulo	298	0
São Paulo	299	0
São Paulo	300	0

## Sheet: fig1b_sim
Origin	Time to first detection (days)	Time to first detection (days) + uniform jitter (-0.5,0.5)
Geneva	16	16.2185
Geneva	19	19.4667
Geneva	16	15.8234
Geneva	20	20.1849
Geneva	21	20.7195
Geneva	15	15.3516
Geneva	5	5.21049
Geneva	17	16.5831
Geneva	18	17.5343
Geneva	14	14.4648
Geneva	14	14.2688
Geneva	21	21.4374
Geneva	9	9.15164
Geneva	9	8.60503
Geneva	10	9.98119
Geneva	24	24.0737
Geneva	22	22.1945
Geneva	18	18.4218
Geneva	26	25.6594
Geneva	17	16.6376
Geneva	11	11.4266
Geneva	25	24.5291
Geneva	13	12.9612
Geneva	12	12.0326
Geneva	5	4.56282
Geneva	11	11.243
Geneva	12	11.763
Geneva	24	24.1239
Geneva	7	6.5153
Geneva	6	5.63724
Geneva	16	16.131
Geneva	13	13.2162
Geneva	11	11.1252
Geneva	13	12.541
Geneva	2	1.92063
Geneva	19	19.1369
Geneva	23	23.4007
Geneva	11	11.3035
Geneva	13	13.0153
Geneva	14	14.308
Geneva	5	5.20638
Geneva	4	3.78646
Geneva	16	16.043
Geneva	24	23.8341
Geneva	11	11.0985
Geneva	11	10.7583
Geneva	19	19.3617
Geneva	18	18.4566
Geneva	23	22.573
Geneva	18	17.8126
Geneva	11	11.2768
Geneva	18	18.4441
Geneva	11	11.113
Geneva	9	9.14089
Geneva	15	14.7905
Geneva	13	12.5096
Geneva	19	18.7112
Geneva	6	6.45246
Geneva	21	21.4618
Geneva	15	14.6912
Geneva	21	20.7264
Geneva	25	25.1623
Geneva	17	17.1699
Geneva	12	12.4825
Geneva	9	8.61729
Geneva	14	13.6477
Geneva	28	27.7386
Geneva	20	19.5072
Geneva	6	6.45564
Geneva	13	13.0358
Geneva	12	11.6783
Geneva	3	2.92547
Geneva	17	17.2505
Geneva	14	14.0509
Geneva	19	19.1918
Geneva	16	15.9714
Geneva	12	11.579
Geneva	13	12.7246
Geneva	14	14.3028
Geneva	13	13.3455
Geneva	22	21.6136
Geneva	11	10.8981
Geneva	13	13.3273
Geneva	21	21.3893
Geneva	13	13.4637
Geneva	15	14.8493
Geneva	16	16.2014
Geneva	7	6.91119
Geneva	22	21.9507
Geneva	7	7.05011
Geneva	20	20.1608
Geneva	10	10.1601
Geneva	15	14.9095
Geneva	10	9.68196
Geneva	21	20.819
Geneva	15	14.5703
Geneva	19	18.7983
Geneva	17	16.5331
Geneva	18	18.017
Geneva	16	15.7545
SaoPaulo	31	30.6227
SaoPaulo	37	37.2497
SaoPaulo	32	31.9106
SaoPaulo	37	37.3304
SaoPaulo	26	26.1045
SaoPaulo	31	31.3831
SaoPaulo	31	31.2987
SaoPaulo	26	25.5356
SaoPaulo	17	17.1012
SaoPaulo	36	36.2049
SaoPaulo	22	21.7521
SaoPaulo	29	29.3635
SaoPaulo	39	38.9126
SaoPaulo	24	23.8784
SaoPaulo	22	22.2635
SaoPaulo	35	34.9802
SaoPaulo	34	34.426
SaoPaulo	34	34.3245
SaoPaulo	24	24.2031
SaoPaulo	35	34.6176
SaoPaulo	31	31.2309
SaoPaulo	33	33.0812
SaoPaulo	25	25.0026
SaoPaulo	35	34.7726
SaoPaulo	40	40.2172
SaoPaulo	22	21.5451
SaoPaulo	32	32.3927
SaoPaulo	21	20.5534
SaoPaulo	25	24.836
SaoPaulo	35	34.9998
SaoPaulo	24	24.151
SaoPaulo	27	26.9957
SaoPaulo	29	28.8812
SaoPaulo	29	29.2155
SaoPaulo	23	23.3775
SaoPaulo	33	33.1127
SaoPaulo	33	32.8522
SaoPaulo	31	30.9846
SaoPaulo	26	26.3652
SaoPaulo	27	27.0809
SaoPaulo	40	40.0953
SaoPaulo	28	28.4083
SaoPaulo	28	27.5243
SaoPaulo	27	26.962
SaoPaulo	26	25.6183
SaoPaulo	37	37.1296
SaoPaulo	31	31.4584
SaoPaulo	35	34.7578
SaoPaulo	32	31.6255
SaoPaulo	23	23.1154
SaoPaulo	20	19.7405
SaoPaulo	34	34.2831
SaoPaulo	30	29.5492
SaoPaulo	31	30.7705
SaoPaulo	28	27.9883
SaoPaulo	31	30.9149
SaoPaulo	36	36.1398
SaoPaulo	31	30.68
SaoPaulo	21	20.633
SaoPaulo	28	28.113
SaoPaulo	34	34.2898
SaoPaulo	36	36.2779
SaoPaulo	33	33.4403
SaoPaulo	22	22.0873
SaoPaulo	18	17.7735
SaoPaulo	32	32.3931
SaoPaulo	14	13.6549
SaoPaulo	12	12.2717
SaoPaulo	20	19.8912
SaoPaulo	25	25.3539
SaoPaulo	33	32.9639
SaoPaulo	31	30.9597
SaoPaulo	27	26.6894
SaoPaulo	33	33.1038
SaoPaulo	34	34.3147
SaoPaulo	40	40.129
SaoPaulo	25	25.2929
SaoPaulo	37	37.1565
SaoPaulo	21	20.9608
SaoPaulo	39	38.6115
SaoPaulo	35	35.2005
SaoPaulo	18	18.328
SaoPaulo	26	25.9229
SaoPaulo	28	27.6646
SaoPaulo	26	26.0739
SaoPaulo	37	37.0143
SaoPaulo	20	20.4166
SaoPaulo	33	32.5946
SaoPaulo	36	36.221
SaoPaulo	32	31.758
SaoPaulo	33	32.9512
SaoPaulo	29	29.2814
SaoPaulo	31	31.0283
SaoPaulo	30	30.3146
SaoPaulo	32	32.4087
SaoPaulo	28	28.4328
SaoPaulo	29	29.3287
SaoPaulo	29	29.2544
SaoPaulo	26	26.0443
SaoPaulo	31	31.4712
Kotabaru	60	60.2337
Kotabaru	44	44.1607
Kotabaru	36	35.706
Kotabaru	46	45.9476
Kotabaru	48	48.0256
Kotabaru	45	44.7211
Kotabaru	51	51.0422
Kotabaru	42	42.2137
Kotabaru	60	60.2813
Kotabaru	55	55.4409
Kotabaru	53	52.9021
Kotabaru	47	46.9041
Kotabaru	54	54.3451
Kotabaru	56	55.8548
Kotabaru	60	60.2468
Kotabaru	42	42.0215
Kotabaru	45	45.2595
Kotabaru	58	58.0894
Kotabaru	38	38.0733
Kotabaru	38	38.1708
Kotabaru	56	55.7371
Kotabaru	55	54.7015
Kotabaru	58	58.0906
Kotabaru	49	49.4988
Kotabaru	48	48.0825
Kotabaru	58	57.7354
Kotabaru	47	47.0921
Kotabaru	43	43.0411
Kotabaru	39	39.414
Kotabaru	59	58.9592
Kotabaru	54	53.8323
Kotabaru	48	47.5235
Kotabaru	50	49.9859
Kotabaru	36	36.0376
Kotabaru	48	48.2596
Kotabaru	50	50.131
Kotabaru	47	47.0128
Kotabaru	59	58.6137
Kotabaru	54	54.3949
Kotabaru	51	51.4991
Kotabaru	60	59.7078
Kotabaru	53	53.3497
Kotabaru	53	52.7692
Kotabaru	52	51.7576
Kotabaru	47	46.65
Kotabaru	58	57.6698
Kotabaru	59	59.3403
Kotabaru	52	51.5181
Kotabaru	54	54.194
Kotabaru	53	52.9267
Kotabaru	55	55.0406
Kotabaru	49	48.531
Kotabaru	51	50.6606
Kotabaru	46	46.4889
Kotabaru	60	60.2
Kotabaru	60	59.6063
Kotabaru	49	48.947
Kotabaru	47	47.2636
Kotabaru	50	50.0307
Kotabaru	45	44.5841
Kotabaru	45	44.638
Kotabaru	51	51.0267
Kotabaru	62	61.6431
Kotabaru	60	59.5286
Kotabaru	46	46.094
Kotabaru	57	56.8973
Kotabaru	60	59.6169
Kotabaru	44	44.1074
Kotabaru	50	50.408
Kotabaru	53	53.2128
Kotabaru	55	55.4909
Kotabaru	41	41.1071
Kotabaru	50	49.8759
Kotabaru	53	53.1818
Kotabaru	51	50.7864
Kotabaru	57	57.3479
Kotabaru	55	55.2223
Kotabaru	52	51.9266
Kotabaru	59	58.9571
Kotabaru	56	55.844
Kotabaru	45	44.5763
Kotabaru	34	33.603
Kotabaru	54	53.9631
Kotabaru	52	51.6564
Kotabaru	54	53.5543
Kotabaru	43	42.8587
Kotabaru	63	62.7173
Kotabaru	48	47.959
Kotabaru	53	52.8361
Kotabaru	39	38.8756
Kotabaru	54	53.8095
Kotabaru	55	54.6064
Kotabaru	48	48.2479
Kotabaru	53	53.2092
Kotabaru	53	53.1999
Kotabaru	54	54.1109
Kotabaru	31	30.7761
Kotabaru	38	38.2747
Kotabaru	57	56.7854
Kotabaru	60	59.8409
Kalemie	76	75.7663
Kalemie	63	63.4384
Kalemie	76	75.9173
Kalemie	73	73.3432
Kalemie	66	65.7224
Kalemie	44	44.1079
Kalemie	62	62.3779
Kalemie	75	75.389
Kalemie	72	71.5429
Kalemie	71	71.0605
Kalemie	69	68.7341
Kalemie	71	71.1214
Kalemie	78	77.8206
Kalemie	79	78.519
Kalemie	77	77.2673
Kalemie	60	60.0934
Kalemie	70	69.5743
Kalemie	62	61.7225
Kalemie	69	68.7108
Kalemie	73	72.6306
Kalemie	74	73.5044
Kalemie	54	53.6086
Kalemie	56	56.3721
Kalemie	75	75.2249
Kalemie	70	69.5444
Kalemie	75	75.3864
Kalemie	65	65.1646
Kalemie	72	72.4412
Kalemie	55	54.6494
Kalemie	74	74.3693
Kalemie	67	66.5844
Kalemie	67	67.1787
Kalemie	65	65.3788
Kalemie	52	52.4405
Kalemie	69	68.646
Kalemie	56	56.0867
Kalemie	78	78.0202
Kalemie	79	78.8585
Kalemie	62	62.0318
Kalemie	68	68.1701
Kalemie	73	72.8599
Kalemie	66	65.9718
Kalemie	65	65.1175
Kalemie	74	73.7691
Kalemie	72	72.4719
Kalemie	75	74.8156
Kalemie	69	69.4552
Kalemie	62	62.198
Kalemie	74	74.3046
Kalemie	60	59.6526
Kalemie	71	71.2506
Kalemie	76	76.436
Kalemie	69	68.6382
Kalemie	71	70.8917
Kalemie	66	66.4868
Kalemie	77	77.028
Kalemie	77	77.1999
Kalemie	64	64.474
Kalemie	61	61.4867
Kalemie	54	54.106
Kalemie	66	65.8887
Kalemie	65	65.4012
Kalemie	74	73.9735
Kalemie	66	66.2155
Kalemie	60	60.0619
Kalemie	76	76.3431
Kalemie	71	71.1707
Kalemie	67	66.7083
Kalemie	69	68.833
Kalemie	80	79.8914
Kalemie	67	67.1985
Kalemie	76	76.2325
Kalemie	68	68.4152
Kalemie	63	62.8312
Kalemie	65	64.8503
Kalemie	67	67.4376
Kalemie	67	67.0731
Kalemie	73	73.2819
Kalemie	72	72.3633
Kalemie	67	67.2308
Kalemie	65	64.7446
Kalemie	73	72.6586
Kalemie	68	67.8088
Kalemie	68	68.2614
Kalemie	69	68.8276
Kalemie	69	68.566
Kalemie	73	73.3324
Kalemie	79	79.4663
Kalemie	78	78.2689
Kalemie	66	66.1494
Kalemie	67	66.7765
Kalemie	65	64.6348
Kalemie	77	77.0439
Kalemie	72	71.752
Kalemie	69	68.6858
Kalemie	69	69.426
Kalemie	59	58.7903
Kalemie	75	74.5808
Kalemie	63	62.6884
Kalemie	74	74.3677

## Sheet: fig1c
Origin	Mean time to first detection (days)
Perth	16.3286
Kiritimati	29.6771
Teresina	50.1246
Weipa	24.1126
Wuyishan	48.821
Wuzhou	49.308
Wuxi	37.6516
Wuhai	49.3173
Dunhuang	43.5056
Yichun(Jiangxi)	51.1443
Xigaze	56.0029
Lanzhou	40.5722
SanSalvador(SV)	31.2804
Xi'an	38.9356
Ordos	45.8575
Kavieng	38.9584
Tete	42.2631
Bamako	34.9753
Normanton	35.1988
Pagadian	44.1001
Kahului	21.9888
CapeLisburne	41.2374
Memphis	30.2229
Morgantown	41.1279
Shishmaref	38.4848
Montgomery	37.5173
GardenCity	36.7275
Charlottesville	34.388
Sheridan	38.9274
Shreveport	35.7893
Temuco	36.9862
EasterIsland	26.8753
Santiago(CL)	25.8367
Valdivia	37.9576
Calama	27.7983
ElSalvador	52.6809
Balmaceda	32.321
PuertoNatales	34.5403
Pula	27.7623
LaSerena	38.4032
Dawadmi	41.7796
Beirut	19.507
Ljubljana	26.4068
BoboDioulasso	69.2994
Ouagadougou	39.3952
Berne	30.9381
Zurich	16.2798
Lugano	32.1045
Altenrhein	29.9809
Geneva	14.1559
Muenster	34.9829
Posadas	48.2805
StGeorge(US)	31.6607
Jackson(US-TN)	42.3194
Redmond	29.9133
ElPaso	30.8281
Redding	37.8047
Ely	38.2766
Kalamazoo	39.2862
Haines	31.4962
Lebanon	35.6473
Lexington	33.9975
Cortez	40.2441
Hagerstown	34.2982
Parkersburg	41.1823
Phoenix	26.0385
Allakaket	33.3893
Aspen	26.1187
Columbus(US-GA)	36.9023
Kona	21.6402
Nuiqsut	40.8586
Dubois	45.9876
Islamabad	26.4134
Turbat	49.8706
Tamale	60.8144
Accra	29.9996
Takoradi	49.3475
Kumasi	51.3193
Gilgit	49.2636
Dalbandin	59.1434
CocosIslands	19.8098
Karachi	26.8922
FernandodeNoronha	35.7272
Coari	59.5497
Cuiaba	37.6702
CampoGrande	38.3216
SaoPaulo	28.9689
Palmas	42.4413
Vilhena	58.817
Rondonopolis	54.7704
Formosa	51.7128
Atambua	55.7705
Araraquara	53.6031
Honolulu	19.9542
Karshi	46.9527
Iki	30.0787
PuertoAsis	49.7628
Chapeco	42.0821
Kisimayu	67.9456
Muscat	19.4152
Baidoa	53.7347
PuertoInirida	45.5965
TulitaFortNorman	33.0715
RoundLake	50.5448
Alma	44.4396
PondInlet	37.6599
Ivujivik	31.1562
FortMcpherson	43.6269
Tuktoyaktuk	46.3213
BaieComeau	48.2869
Toronto	19.6072
BigTroutLake	36.6373
Cali	29.2826
Sunyani	65.259
Sucre	44.1497
Geneina	42.1051
Oruro	47.5354
SantaCruz	30.4081
Rurrenabaque	52.4363
Riberalta	63.3741
Cochabamba	34.9995
Potosi	56.1524
Cobija	43.8021
LaPaz(BO)	34.7516
Humaita	55.5499
RiodeJaneiro	31.0611
Campos	53.2005
Recife	38.3669
Townsville	25.5316
Salvador	38.8208
ElchoIsland	30.7487
Ipatinga	47.8526
Bauru	54.0239
RibeiraoPreto	49.6435
Mackay	24.5513
Cobar	38.3393
ElCalafate	24.5722
Iguazu	39.0844
Zalengei	57.6835
Datadawai	49.7126
Lodz	34.7511
Kuwait	15.7858
Ercan	16.5179
GrandCaymanIsland	9.81822
Simara	34.905
Tartu	40.9943
Kuressaare	33.1824
Tallinn	21.827
Kardla	34.8171
Jomsom	51.7934
Simikot	65.1102
Janakpur	38.3427
SaoTome	36.0212
Nan	36.5203
Bhairawa	43.9524
MaheIsland	9.93555
Kassala	56.2269
Santiago	22.2195
PuntaCana	9.89898
Tegucigalpa	32.018
Labasa	31.6328
PuertoLempira	52.0427
SanPedroSula	32.1524
Roatan	31.7125
Guanaja	43.7808
RodriguesIsland	25.0286
Mauritius	16.7169
Adana	33.3311
Istanbul	21.2552
Malatya	39.2283
Agri	41.4387
Tekirdag	35.3912
Isparta	40.5268
Erzincan	38.3547
Erzurum	36.8875
Trabzon	28.0241
Van	38.5478
KarlovyVary	34.6178
Brno	39.3341
Prague	20.6503
Bardufoss	22.3378
Oslo	16.6959
Namsos	32.2972
Batsfjord	26.7475
Harstad	21.1842
Ostrava	43.2132
Pardubice	36.148
Tapachula	43.1685
Zacatecas	44.0572
PuertoEscondido	36.4617
Ambon	38.8093
Sorong	32.4044
Bakelalan	51.7035
Villahermosa	42.6369
Kerinci	49.2122
Kendari	39.6317
Wamena	54.8542
Dobo	60.3481
Torreon	40.4931
Kengtung	59.2853
CutNyakDien	46.1785
BandaAceh	28.4514
Jalapa	53.1211
AliceSprings	24.8487
Dubbo	29.7154
Rurutu	29.9271
Tureia	33.7827
Takaroa	36.5949
Hao	29.161
RangiroaIsland	23.9958
Morelia	43.7161
Raivavae	31.2414
Kaukura	33.4362
Nukutavake	34.6086
Pormpuraaw	26.0544
Kunming	34.9123
Altay	52.3274
Batam	37.0051
Andahuaylas	51.2772
Sittwe	52.3598
Juliaca	47.5784
RichardsBay	39.4606
Johannesburg	25.8078
Aracatuba	55.853
George	33.0009
Joacaba	53.1486
Padang	31.2874
Trujillo	41.4465
Telluride	35.1232
Ningbo	36.4654
Anshan	51.3684
Mianyang	47.4542
Whitehorse	22.9473
Yiwu	43.7271
Yichang	51.6508
Aershan	58.818
Xichang	53.2658
Ibague	38.4392
Florencia	47.7801
PuertoMaldonado	38.8258
Mbandaka	64.6846
Shiquande	54.1531
Handan	57.4675
Bukavu	98.2735
Sinop	47.0656
FakFak	52.5324
Kananga	64.7163
Lafayette	35.2716
Pointe-Noire	29.964
Malange	63.1112
Brazzaville	30.7854
FortHope	58.593
Hangzhou	32.0255
Baubau	55.0318
MasaiMara	43.6676
SanMartindeLosAndes	31.9235
Urumqi	42.7483
Yantai	35.9846
Simao	54.911
Zhoushan	45.0122
Sanya	35.5266
Lhasa	42.1958
Lijiang	37.7038
Yichun(Heilongjiang)	60.5383
Deqen	43.3044
Fuzhou	34.9528
Hue	31.6672
AekGodang	47.4355
BuenosAires	26.3375
Qianjiang	53.7019
Jinchang	54.8729
Qingdao	29.9741
Yushu	49.6927
Liuzhou	50.8088
Nyingchi	41.3444
Yangzhou	46.2669
Dalian	35.2486
Jinghong	41.3732
Luzhou	50.1554
CampBastion	52.5804
Bloomington	33.4735
Hayden	28.3007
Ogdensburg	47.6157
FortLeonardWood	42.401
SaltLakeCity	24.7913
Rochester(US-MN)	33.7934
Miami	20.9196
FortMyers	25.2833
Williamsport	44.4131
Imperial	37.3298
Poso	52.291
Jujuy	44.459
Tabuk	21.3813
Asuncion	30.6525
Dammam	10.7926
Turaif	30.5391
Asosa	50.3734
KebriDehar	70.5478
CiudaddelEste	53.5392
Lalibela	50.0865
Hofuf	29.9838
Nejran	25.0606
Warrensburg	40.7401
Wichita	31.7288
Tanana	30.6269
Sitka	28.5012
Moab	33.2474
Springfield(US-MO)	31.6714
Carlsbad	43.6888
SanDiego	26.6066
Gunnison	30.5371
Athens(US)	36.6684
Semarang	42.6977
Lokichogio	76.7128
CrookedCreek	46.6885
Bismarck	30.7934
Billings	30.3588
Ithaca	36.8705
Bethel	32.6889
BlockIsland	40.0944
DutchHarbor	29.4411
PortMoller	47.0379
Omaha	28.0731
Hilo	25.0738
JohorBahru	36.9006
KotaBharu	33.1937
Kuching	22.3396
Sandakan	33.5574
Malacca	32.7146
Mukah	35.7739
Penang	21.1295
LahadDatu	37.8956
TanjungManis	37.1915
Kudat	38.4213
Belgrade	23.2862
Ust-Kamenogorsk	39.3098
Malabo	21.7759
Nis	37.9172
Augusta(US-GA)	36.727
Bata	42.8996
Juneau	25.1513
Aktau	22.2778
LaCrosse	40.4364
Midland	32.2339
Managua	32.5114
Lichinga	56.0832
RockSprings	37.43
Talara	40.8107
Ancona	38.1366
Calvi	25.7841
Kullu	49.0442
Quibdo	39.5144
Kamishly	102.066
Latakia	60.9293
Figari	22.6034
Tacna	41.1788
Providencia	34.184
Bologna	21.1037
Tobago	21.2987
Aracaju	45.3306
Kyzylorda	37.009
Hopedale	35.7266
Ulukhaktok	36.7506
CapeDorset	40.6847
Thompson	35.6413
Timmins	27.6259
Aktobe	29.1669
Sandspit	21.618
HayRiver	33.5515
BlancSablon	43.4592
GjoaHaven	33.7764
Longview	40.3768
PortoSeguro	37.8845
CaldasNovas	45.9212
Imperatriz	49.2457
PortoVelho	42.5747
Altamira	59.3683
Lamacarena	50.9654
Bahrain	14.1964
Yerevan	26.8622
SpringPoint	18.3178
MarshHarbour	13.3947
CayoLasBrujas	36.9028
Bayamo	39.615
Gyumri	39.59
NauruIsland	33.7701
Marilia	54.4042
Erechim	51.9255
Cienfuegos	37.6401
CayoLargodelSur	18.7411
Dourados	55.4353
Brasilia	34.0999
Araguaina	63.5837
Barcelos	56.2741
Vadodara	42.9106
Apartado	45.0892
Malaga	19.6678
Lilongwe	35.6128
Chelinda	78.1061
Blantyre	39.1505
Girona	30.1504
Granada	33.0485
Menorca	20.1703
Madrid	19.9555
Pamplona	34.5784
Melilla	28.2617
Adelaide	20.384
Antalya	25.8069
Kars	37.9097
Nevsehir	38.002
Kahramanmaras	41.9635
Bursa	35.0564
Diyarbakir	36.2177
Sanliurfa	39.6184
Eskisehir	45.2026
Hatay	33.8823
Sirnak	40.3334
Bronnoysund	27.5619
Haugesund	22.7018
Stord	29.2924
Hasvik	28.1946
Bodo	21.148
Stavanger	20.4122
Kirkenes	19.5262
Alesund	22.6943
Lakselv	24.0269
Trondheim	21.6203
Bam	56.7671
Tehran	26.9172
Mongu	64.54
Mansa	53.1585
Cyangugu	43.6538
Ndola	33.2518
Goma	37.9948
Kigali	32.963
Klaipeda	33.3713
Vilnius	22.4169
Manihi	30.0641
Fakarava	24.267
Kasama	76.6841
Lusaka	27.7638
MaeHongSon	36.241
Bingol	41.0304
HuaHin	32.6186
NakhonPhanom	37.2528
Phitsanulok	43.7149
Ranong	32.4036
Buriram	47.5455
Mus	41.7137
Sukhothai	47.2551
Phuket	11.6883
Kocaeli	35.6698
Anglesey	32.8877
Exeter	37.2554
GheshmIsland	41.5818
Khasab	40.3251
Funafuti	34.5003
Mangshi	46.0437
Turpan	53.8627
Lincang	53.2316
Panzhihua	50.8603
Zhangye	53.0002
Qinhuangdao	58.1603
Shanghai	27.5834
Shenyang	38.0452
Barrancabermeja	41.0428
Tumaco	48.2938
Tarapaca	97.2962
Valledupar	42.2448
Nanchong	49.935
Zhaotong	55.0325
Ipiales	47.578
PuertoCarreno	45.5661
Curitiba	35.4009
ChathamIsland	18.8933
Tongliao	55.3842
Golmud	52.3778
Guyuan	57.0547
Guangyuan	55.54
Bole	58.8962
Qamdo	52.024
Changzhou	45.1969
Shantou	45.6626
Enshi	52.4845
Yan'an	52.7225
VillaMercedes	52.2852
Lianyungang	49.2998
Luoyang	50.9926
Linyi	49.5414
Yining	53.3901
Xiahe	56.2471
Kuqa	60.5839
Hotan	53.2129
Yulin	50.2818
Dali	47.1753
Quanzhou	40.0206
ComodoroRivadavia	37.7667
Melangguane	59.142
Rosario	37.6591
Bujumbura	40.8353
StLouis	28.3383
SantaRosa(US)	32.8455
Flint	37.6707
KauaiIsland	22.5364
LittleRock	32.5411
Tampa	25.8278
Harlingen	34.0367
Fayetteville(US-AR)	29.9176
Kake	30.0593
Kaltag	38.5354
Gurayat	25.9589
Jouf	29.9384
Riyadh	14.0564
Gassim	26.9968
WadialDawaser	45.0291
YanbualBahr	26.7793
Nikolai	35.7192
Kenai	35.4259
Branson	42.5898
Rockford	34.5858
Atlanta	23.3324
Atqasuk	41.8406
GreenBay	34.3003
Williston	32.6869
Watertown(US-SD)	41.9085
Provo	34.9951
Praya	30.9169
MardelPlata	45.2977
Bradford	41.7841
Seattle	23.3735
Birmingham(US)	33.6147
BarHarbor	40.3981
Egegik	35.3051
Lubbock	33.2673
Latrobe	39.9309
NorthPlatte	39.3733
Liberal	43.5203
Scottsbluff	36.645
BeefIsland	21.3163
Bario	33.6671
Tawau	30.8908
Tobruk	59.4463
Tripoli	27.6392
Pangkor	31.9572
Bintulu	28.7273
Ubari	66.0868
Ghat	91.8213
Beida	45.8236
BahiaBlanca	42.662
NewYork	20.5071
Laredo	34.9394
Roanoke	34.3975
Roswell	37.0225
NewBern	38.5124
Providence	32.3524
HealyLake	37.4383
Milos	21.3854
Kivalina	35.571
Rhinelander	37.6459
Stephenville	45.1915
Quesnel	37.6236
Wemindji	39.9504
Natuashish	31.1317
WhaleCove	31.05
SiouxLookout	32.887
StAnthony	42.5294
Saskatoon	24.8491
Nemiscau	36.2714
Salluit	31.5062
PuertoMadryn	39.9198
Tubuai	29.0251
Ouango-Fitini	60.1633
Legaspi	38.8414
Fakahina	33.1214
Bor	57.999
Okha	47.7921
Sakkyryr	37.1386
Suntar	46.3856
Chokurdakh	39.7111
Magnitogorsk	45.4637
Khonuu	40.4883
Varandey	51.0532
Nizhnekamsk	38.7679
Aldan	56.284
PortGentil	33.4573
Jodhpur	45.6849
Zaporizhia	62.5951
Delhi	27.7896
Morondava	63.0615
Merimbula	30.6339
Narrandera	37.4019
Bimini	18.5159
GeorgeTown	7.14753
SantaMaria	52.5411
Uberlandia	38.8986
Mayaguana	19.1073
Nassau	12.4522
DeadmansCay	15.3286
Inagua	20.0959
TheBight	19.2237
Freeport	13.6455
SanSalvador(BS)	12.0363
NorthEleuthera	11.4734
Maroua	74.9191
Ngaoundere	62.8728
Liberia	16.4722
SanJose(CR)	23.9974
Tambor	31.5362
Fortuna	32.8224
Yaounde	31.9923
Garoua	58.8368
Douala	33.3325
PuertoJimenez	45.5247
Asmara	30.8512
Massawa	42.6146
Fergana	34.7702
Urgench	36.3258
Termez	51.9726
Bukhara	35.9487
Samarkand	33.6671
Navoi	46.1996
Andizhan	46.2974
Tashkent	25.3611
Kerikeri	25.5291
Kerkyra	17.9518
Elazig	36.9535
Bodrum	28.7974
Batman	39.9202
Igdir	38.161
Gaziantep	32.7825
Carsamba	34.4242
Amasya	43.6529
Gazipasa	38.3498
Kayseri	33.1429
Kastamonu	39.48
PuertoPrincesa	29.2572
Pusan	24.7655
Livingstone	31.4445
Leknes	25.8449
Moss	29.9219
Mfuwe	47.1513
Vardo	24.8026
Sorkjosen	28.1874
Honningsvag	27.9142
Molde	24.1134
Mosjoen	28.2787
Roros	29.7018
Rost	23.4825
Sogndal	29.4519
WallisIsland	26.9168
Banjul	32.1322
Balimo	63.3572
Goroka	48.8898
Chipata	60.2867
Solwezi	41.1657
ElArish	42.9703
Aswan	35.1643
Jersey	22.4104
Futuna	36.6002
Luxor	34.7883
FaroeIslands	20.4474
AbuSimbel	38.3512
Alexandria(EG)	32.3316
MarsaAlam	30.0408
SharmEl-Sheikh	15.3834
Hurghada	18.2165
Cairo	26.893
UbonRatchathani	39.4355
Flores	49.2904
Daegu	31.3601
MaeSot	41.6632
Trang	36.0563
Narathiwat	43.7426
ChiangMai	20.6961
Asyut	38.2647
Cacador	49.4551
Ama	64.6639
RoiEt	44.0082
Bangkok	20.219
Lae	39.5992
Mendi	55.9268
MountHagen	43.9587
Gunsan	33.3302
Kiunga	45.7588
Rabaul	42.4485
Guayaramerin	59.1379
HatYai	27.5448
SuratThani	28.6136
Hohhot	45.7939
Dandong	53.2129
Bucaramanga	35.559
LaPedrera	76.3946
Tengchong	48.8723
Beijing	31.869
Quzhou	51.7431
Chizhou	49.6869
Jiayuguan	56.0456
Tacheng	61.2507
Ji'an	53.204
Jiagedaqi	57.609
KoSamui	14.1058
Jos	50.5745
Armidale	30.2861
Ranohira	73.0202
Longana	47.5616
Jazan	25.4855
Pondicherry	39.1719
SantaBarbara	30.9747
Pueblo	42.9394
Austin	23.229
Augusta(US-ME)	42.9637
Valparaiso	29.1301
Erie	40.0281
SouthBend	34.471
MammothLakes	33.6205
Gambela	51.4176
Mekele	51.5451
StCloud	36.6962
StGeorgeIsland	37.017
Sihanoukville	38.5931
SiemReap	30.6878
PhnomPenh	26.2573
Francistown	38.47
Pendleton	43.1129
Cleveland	28.7009
PortAngeles	33.1699
Bryan	33.3399
Chicago	23.945
Beaumont	35.8596
Seymour	37.9902
Charlotte	25.8747
Monroe	38.2029
Moline	35.6536
Amman	22.4621
Timisoara	35.4257
Central	42.7182
CrescentCity	40.2056
Sirte	47.2847
Benghazi	27.8318
Sebha	48.1154
Visalia	44.139
Philadelphia	26.9598
KeyWest	25.4376
Bakersfield	34.7663
Norfolk	31.1117
BullheadCity	33.8438
Knoxville	33.4647
Tyler	36.6974
Barcaldine	35.7132
Iliamna	46.2425
Greensboro	34.459
Gustavus	27.486
Greenville(US-SC)	32.6911
ArcticVillage	36.626
Watertown(US-NY)	41.3371
PalmSprings	28.1501
Montrose	27.4808
Saginaw	40.7497
ShowLow	40.3913
Terrace	24.9908
Pangnirtung	37.1041
Abbotsford	29.2551
PrinceGeorge	26.9839
SachigoLake	40.2758
ValD'Or	37.2717
Bonaventure	44.9262
Ottawa	25.5712
MedicineHat	35.2149
FortStJohn	25.7004
PuertoAyacucho	68.9161
Khanty-Mansiysk	34.8517
VelikyUstyug	63.1257
MineralnyeVody	30.8774
Yoshkar-Ola	45.0215
Usinsk	43.3873
Ust-Kut	52.8108
Nogliki	48.469
Novokuznetsk	45.3584
Bratsk	44.9354
NovyUrengoy	29.3716
Menongue	61.3013
EastLondon	36.5784
Oksibil	55.2879
PauloAfonso	61.5596
Carajas	56.0454
Kolaka	52.5175
Havana	23.6916
SantaClara	24.9316
Guantanamo	45.2821
Joinville	42.1359
PortoAlegre	34.742
Surabaya	28.8642
Tucurui	61.3038
PatosdeMinas	52.6415
AlHoceima	47.6542
Oujda	30.7147
Nabire	53.9442
Agadir	34.9268
TanTan	53.2918
Laayoune	40.2493
Tetouan	42.5018
Casablanca	25.6782
Errachidia	48.4395
Essaouira	40.8932
Ouarzazate	41.0619
Bydgoszcz	37.3239
Wroclaw	31.1574
BandarLampung	41.5402
Busselton	33.0021
Poznan	32.907
Rzeszow	33.1465
Szczecin	37.024
Warsaw	22.2067
Krakow	25.7105
Lublin	35.8631
Gdansk	29.5758
Katowice	33.7097
Albert	30.7542
Brest(FR)	30.1807
Clermont-Ferrand	37.9249
Chateauroux	37.2148
Chalons-en-Champagne	32.2016
Tours	36.4218
Metz	33.0963
St-etienne	34.7474
Quimper	41.1385
Ajaccio	24.4887
Barranquilla	30.9795
Cloncurry	27.4965
Longyearbyen	16.3283
Maracaibo	45.1862
Valera	66.8824
LasPiedras	57.0117
Valencia(VE)	45.3766
Barquisimeto	53.4321
Merida(VE)	67.9763
Coro	61.1234
Barinas	65.3545
SantoDomingo(VE)	60.3579
Taree	40.4603
SanJosedelGuaviare	51.2368
Araracuara	69.7235
RioHondo	51.6483
SanVicentedelCaguan	50.0759
Pleiku	36.2293
HoChiMinhCity	23.3513
Dalat	31.3975
Tamky	34.3621
ConDao	27.0741
Haiphong	37.3951
Phuquoc	13.6278
Hanoi	26.4763
DienBienPhu	47.8979
DongHoi	40.8849
Alotau	44.7274
Sangapi	54.735
Kirakira	59.0604
Marau	49.3001
Tabubil	52.7929
Kerema	47.8724
Buka	52.4574
Bulolo	54.1387
Wewak	45.8419
Popondetta	38.8347
MonoIsland	68.8265
Vanimo	42.3954
Loei	42.9937
KhonKaen	38.7986
Chumphon	42.4517
NakhonSiThammarat	32.4953
Leon(MX)	39.0031
SakonNakhon	41.9739
Phrae	46.9955
Krabi	19.4752
Loreto	37.7626
Merida(MX)	32.8713
Toluca	38.466
Mazatlan	34.9842
UdonThani	34.9653
LazaroCardenas	51.04
Reynosa	41.9362
Veracruz	38.9355
TanaToraja	53.3107
LhokSeumawe	47.3562
Ternate	38.8834
TanjungPandan	31.8859
Chiclayo	43.758
Arequipa	38.2994
St-denis	21.6844
TanjungRedeb	44.1134
Denpasar	17.9078
Pontianak	38.8494
Hefei	44.3678
Xining	43.4494
Mudanjiang	43.7456
Xingyi	52.5637
Taizhou	48.7459
Jingdezhen	52.9745
Nanyang	53.3698
Heihe	57.4605
Xiamen	31.9815
Karamay	63.7605
PortMacquarie	28.7731
CaymanBrac	11.4045
Dhangarhi	49.6984
Santarem	49.3779
Dolpa	57.963
LikomaIsland	54.4241
Entebbe	31.4935
PalmerstonNorth	23.7374
Puebla	40.1739
Kermanshah	56.7234
LosMochis	46.5616
Hamadan	46.6617
PuertoVallarta	22.7124
Cozumel	22.4759
Gonder	49.0841
Gode	57.8048
IndaSelassie	52.8949
Manzanillo(MX)	37.5891
BaharDar	53.1216
ArbaMinch	55.1866
Jimma	52.8286
Parsabad	52.4165
Humera	61.8191
CiudadJuarez	40.479
Yazd	49.8734
Mcallen	33.249
Willmar	38.4968
Wilmington	29.6675
Newtok	41.3641
Columbia(US-MO)	38.1725
Nashville	25.802
FortDodge	39.302
Huntsville	33.9017
Richmond(US)	30.2051
Riverton	37.8147
Huslia	33.7316
Huambo	69.414
Bucharest	23.5287
Iasi	29.8125
Constanta	36.9607
Sibiu	38.2352
SatuMare	42.5174
TirguMures	39.7393
Bacau	40.716
Suceava	38.2774
TuxtlaGutierrez	42.2728
Oradea	40.9054
Craiova	39.4987
Pune	35.4489
BatonRouge	35.9967
Butte	38.3621
Dubuque	41.3417
Tok	46.3342
Alpena	42.1394
PresqueIsle	39.1404
GrandCanyon	41.503
Bettles	32.1092
StPaulIsland	31.4663
Duluth	34.7644
Juba	27.9294
Rumbek	59.9982
Orlando	21.7094
Dallas	24.3006
Madison	31.8199
SaultSteMarie(US)	37.4904
Tuntutuliak	35.9973
PilotPoint	38.5557
Dayton	35.0564
Chignik	41.2553
GooseBay	29.8908
MontJoli	51.0637
Kapuskasing	42.8189
Churchill	27.514
Calgary	20.613
NorthBay	34.3823
FortNelson	41.0193
Charlottetown	28.4246
LynnLake	41.1375
Ogoki	56.3422
Wellington	17.3571
Ulan-Ude	43.1205
Bugulma	46.4225
Srednekolymsk	38.4118
Yuzhno-Sakhalinsk	33.7047
NizhnyNovgorod	40.261
Tarko-Sale	42.6173
Evensk	41.6661
Taganrog	62.2645
Gorno-Altaysk	43.0066
Leshukonskoye	54.7157
Togiak	38.1043
TwinFalls	39.4602
Kos	21.0213
Eagle	39.7687
StMichael	35.6672
Barrow	33.0177
Burlington(US-IA)	42.8696
Brainerd	40.2305
Patrai	36.1895
Mykonos	16.0647
Skiathos	28.415
Siteia	32.2907
Rockland	39.4929
Kearney	41.7765
Albany(US-NY)	34.0604
Kythira	28.9748
Berbera	42.6941
Winton	38.9424
GoldCoast	21.1453
Westport	29.7403
CaxiasdoSul	43.308
Ilheus	44.6971
Londrina	38.6748
Barreiras	61.7047
MontesClaros	46.6251
Cacoal	60.4705
RioVerde	54.2615
Resende	43.368
Corumba	56.4963
Varginha	52.6862
CayoCoco	22.3529
NuevaGerona	39.4245
Santiago(CU)	31.0382
Varadero	22.2998
Baracoa	54.33
Moa	42.2613
Manzanillo(CU)	48.1146
LasTunas	40.4633
Camaguey	31.2287
Holguin	27.0213
Maseru	36.0155
Rota	25.6312
Dakhla	32.2387
Marrakech	27.0094
Saipan	14.1111
Fes	38.0111
Nador	38.7173
Rabat	31.8633
Tangier	31.4467
Guelmime	47.0656
KaadedhdhooIsland	16.4982
KooddooIsland	16.8953
FuvahmulakIsland	20.7736
HanimaadhooIsland	22.2511
StPierre	17.4281
PagoPago	39.9755
GanIsland	20.3916
KadhdhooIsland	20.1281
Agen	34.1959
Curacao	15.8569
PuertoOrdaz	50.4789
ManleyHotSprings	36.4397
StEustatius	25.5243
Wick	38.3332
ShetlandIslands	28.2763
Manston	27.9421
London(UK)	18.0745
Islay	30.4174
Masterton	29.5158
Maturin	59.5416
Porlamar	46.7003
Kotlik	43.6252
Quepos	34.1389
Tortuquero	35.7048
Kotabaru	50.1509
Asheville	32.1881
Merauke	41.352
Wilkes-Barre	33.9315
Manokwari	39.8776
Hibbing	37.6833
DaNang	17.1841
VinhCity	40.7044
WestPalmBeach	28.272
Gisborne	24.0875
Tuyhoa	36.2464
BanMeThuot	36.7671
CaMau	51.2642
Abilene	37.5787
NhaTrang	21.2574
Cantho	39.2059
Rachgia	51.4686
Quinhon	37.9604
Albany(US-GA)	41.895
Luwuk	47.7056
Ivano-Frankivsk	77.5413
PukaPuka	45.3579
Gorontalo	47.1357
Killeen	35.1882
Lviv	71.0278
Addeain	62.2936
Kiev	39.0064
Nyala	45.7028
ElObeid	57.0826
PortSudan	29.8216
Khartoum	26.8372
ElFasher	48.7096
Pristina	26.6979
Montevideo	24.1669
PuntadelEste	31.3174
KrivyiRih	62.8528
NuevoLaredo	45.849
Tampico	43.02
Tampere	32.0684
Kemi	30.0844
Ivalo	15.6942
Helsinki	18.4511
Kittila	16.1004
Kuopio	30.1723
Tepic	41.1919
Lappeenranta	36.2251
Camiguin	36.6091
Bacolod	33.5424
Masbate	43.5114
Butuan	39.9525
Ayacucho	47.8157
Tumbes	42.4462
Huanuco	49.339
CagayandeOro	35.4281
Polokwane	44.6846
Nelspruit	38.8326
Cuzco	32.9627
Iquitos	40.8739
SantaCruzdelaPalma	26.8657
Valencia(ES)	24.3234
Valladolid	34.1987
Logrono	34.7995
SantaCruzdeTenerife	26.3763
Burgos	33.4026
Barcelona(ES)	17.8834
SanSebastianLaGomera	28.604
Vigo	30.5252
Lleida	31.8091
M'BanzaCongo	60.5398
Resistencia	47.3235
Makassar	31.4316
Luanda	27.7326
Saurimo	49.1218
Namibe	48.277
Catumbela	59.6939
HassiMessaoud	38.0227
Chlef	38.9754
Laghouat	52.2782
Setif	37.8914
Tebessa	45.2091
ElBayadh	49.0632
Mandalay	40.9731
SantaFe(AR)	48.7362
Irakleion	19.4738
Bengkulu	48.6223
ElYopal	42.0738
Viedma	46.3528
Samos	24.3207
Cordoba	33.4986
Kigoma	66.3465
Tanga	42.1997
Sumbawanga	70.7375
Kilimanjaro	28.0114
Seronera	58.4292
Iringa	52.4034
Zanzibar	21.8228
Tabora	70.7125
Songea	64.3858
Charleville	31.1533
Hamilton(AU)	35.246
SantiagodelEstero	46.502
Launceston	22.559
Kirksville	41.5709
Alliance	38.6171
HivaOa	30.2233
Colima	46.7059
Cody	35.3003
FortSmith(US)	39.5642
Youngstown	39.4285
Noatak	39.7575
Rutland	36.7348
Reno	29.2717
GoodnewsBay	45.4559
Gainesville	35.3355
Devonport	29.2177
LaRioja	46.424
Totegegie	30.663
DireDawa	50.2698
AddisAbaba	32.3877
LordHoweIsland	18.4897
Jacksonville(US-NC)	35.7746
PanamaCity(US)	30.5693
Yakutat	29.6877
Eugene	33.9882
WestYellowstone	34.5917
BarterIsland	31.0025
Lincoln	36.0984
Rampart	37.6631
Tulsa	31.9563
Tucson	30.7318
CedarRapids	30.6263
NewOrleans	26.6431
Massena	45.9587
Chalkyitsik	34.542
CapeGirardeau	43.1486
IdahoFalls	32.1197
Chico	41.596
Ketchikan	28.4929
Missoula	29.4975
Minneapolis	25.0899
DawsonCity	27.2898
BellaBella	26.9431
FortFrances	45.6891
SandyLake	41.6137
Smithers	31.2238
AnahimLake	39.433
Halifax	23.2886
Dryden	42.4934
NormanWells	28.6159
Pikangikum	37.9677
Saratov	48.135
Neryungri	39.1341
Stavropol	41.4348
Turukhansk	49.6938
Sashylakh	40.1114
Samara	31.0566
Syktyvkar	38.0858
Elista	50.9129
Yerbogachen	35.7891
Murmansk	32.9008
Toledo	37.759
SiouxCity	39.8625
SunValley	29.0463
FalsePass	45.8253
LehighValley	32.2538
MilesCity	46.9482
Albuquerque	29.2425
Marion	45.9447
ZakinthosIsland	22.9432
Aberdeen(US)	35.2272
Karpathos	23.0662
AstypalaiaIsland	22.6081
Thira	16.1038
Alexandroupolis	33.1858
Skyros	28.0568
Thessaloniki	25.2515
Tambov	56.1873
Arkhangelsk	35.114
IturupIsland	37.3991
Kirov	51.9318
Rostov	55.4369
Nizhnevartovsk	39.0416
Volgograd	43.773
Lensk	45.1476
Voronezh	53.4086
Ulyanovsk	40.2862
Balaton	42.2156
Ashgabat	32.0236
Budapest	23.2137
Debrecen	40.3911
Eindhoven	32.7042
Amsterdam	20.8663
Paramaribo	26.9443
Alamosa	41.7637
Maastricht	40.869
Bermuda	11.4635
Soyo	52.7124
SantaRosa(AR)	52.6774
Mamuju	55.838
Norwich	32.2559
Aberdeen(UK)	24.4659
Birmingham(UK)	23.3483
LeedsBradford	30.3848
Newquay	35.6507
Southampton	29.5808
Glasgow(UK)	23.0881
Gloucester	32.6586
Wajir	61.3793
Meru	46.2838
Eldoret	51.9603
Lodwar	56.2892
Belfast	26.5582
Manchester	20.1163
SanTome	57.3445
Cumana	52.9569
Madinah	16.7669
Monrovia	42.5789
Taba	38.0332
Saidpur	50.7362
Sylhet	37.3288
Aqaba	24.3511
Cox'sBazar	40.2565
Ishurdi	44.8697
Barisal	43.2076
Jessore	43.7204
Chittagong	35.7066
Dhaka	29.4876
Hail	26.5924
Achutupo	49.5793
Arauca	44.0851
Kowanyama	32.2423
Darwin	20.2919
BahiaSolano	41.5651
Derby	35.7762
Mildura	31.2323
Whyalla	34.2719
Roma	29.1318
Burketown	38.0913
Corozal(CO)	42.3616
DoomadgeeMission	40.0253
Naracoorte	41.2009
Misurata	27.2131
StLucia	15.1257
Zhangjiajie	41.292
Turku	32.1766
Oulu	26.7753
Seinajoki	41.1367
Savonlinna	39.4262
Enontekio	31.217
Jyvaskyla	34.2064
Kajaani	31.535
Kuusamo	23.3068
Vaasa	26.5245
Kokkola	34.6566
Jauja	44.2831
Piura	45.1052
Yap	36.4135
Kosrae	41.1735
Lima	28.4626
Bogota	26.7233
Cajamarca	48.843
Pucallpa	44.1647
Phalaborwa	47.206
Durban	26.9147
Anta	57.2094
Mocoa	51.8247
Balalae	62.2348
Wenzhou	39.7981
Ibiza	18.1473
Reus	29.2254
Leon(ES)	40.4062
Almeria	34.434
Murcia	35.2869
Tenerife	19.3126
Sevilla	26.0055
Santander	30.2503
Jerez	31.5937
Valverde	27.9075
Rajkot	42.6937
Varanasi	46.7761
Bhopal	47.5193
Bhavnagar	45.6082
Jorhat	55.1494
Bhuj	45.189
DehraDun	44.942
Ahmedabad	31.3821
Andavadoaka	68.161
SantaRosa(EC)	42.3245
Wenshan	54.0935
Khajuraho	61.4264
Koror	23.7484
Nanyuki	43.5676
AtiuIsland	45.825
CoffsHarbour	28.0451
MananaraAvaratra	68.4816
MorningtonIsland	31.3806
VictoriaFalls	19.2278
Bulawayo	37.4458
KishIsland	34.2848
DarEsSalaam	28.2446
Maun	18.562
Mbeya	56.9697
Arusha	39.0823
Bukoba	62.3846
LakeManyara	55.7156
Mtwara	58.4784
Mwanza	49.7834
Kasane	19.4366
Gaborone	21.8699
Narsarsuaq	29.4369
Ilulissat	27.2085
Lubango	54.4976
Goiania	36.1889
Volos	35.8243
Arvidsjaur	30.1868
Angelholm	33.8919
Nykoping	29.8616
Ornskoldsvik	29.3428
Sundsvall	35.7433
Lycksele	29.6518
Skelleftea	23.9767
Karlstad	49.0754
Borlange	33.8844
Gallivare	27.5267
Contadora	33.4584
LasVegas	20.9533
Detroit	26.7732
Lawton	37.3516
Laramie	34.8823
Lansing	36.9174
LosAngeles	23.7876
Worland	45.9664
SantaFe(US)	35.7246
SantaCruzIsland	56.9911
Hoskins	43.0507
Hartford	32.0684
Igiugig	39.0996
MuskratDam	37.5921
RaeLakes	27.5745
Kimberley	41.4338
Daru	40.3051
Moosonee	36.2239
Kuujjuaq	26.7751
Pakuashipi	42.8344
ClydeRiver	37.2312
ChesterfieldInlet	31.8485
Charlo	48.5417
Castlegar	32.7885
Montreal	21.9716
Pakuba	54.2114
Ouvea	23.3992
Kasese	55.3404
Orenburg	40.8741
Vladivostok	34.9328
Arua	69.1136
Kastoria	46.7674
Petrozavodsk	46.4351
Komsomolsk-na-Amure	57.8855
Chita	41.671
Bodaybo	48.3345
Olekminsk	42.0394
StPetersburg	25.8283
Surgut	36.5348
Mirny	34.2075
Worcester	32.6286
DesMoines	29.2713
Champaign	36.5072
Hancock	37.2306
Kozani	39.5283
Limnos	27.6649
InternationalFalls	30.8767
Indianapolis	28.8524
Athens(GR)	20.3105
Rhodes	20.0407
Preveza	25.6468
Dover	31.8443
Ioannina	33.8392
Chania	21.9336
Kalamata	29.178
Megisti	40.5443
Rigolet	37.6202
RankinInlet	26.6583
Kangiqsujuaq	30.852
Kenora	37.3288
Kasabonika	38.7986
RainbowLake	46.4693
RedLake	33.0018
Resolute	35.7446
SteMarie	55.8066
Windsor	35.2716
Quaqtaq	29.7229
Barbados	14.0951
Kurgan	51.6451
Izhevsk	43.4031
Pechora	59.2244
Belem	41.8858
Manaus	37.3047
Maraba	47.4556
Bonito	50.64
CaboFrio	41.1063
Petrolina	49.0807
Calabar	52.3468
Choibalsan	65.0592
Dalanzadgad	45.331
Bayankhongor	75.4182
Podgorica	19.7058
Tbilisi	21.9631
Batumi	22.1332
Kutaisi	35.7931
N'djamena	36.9137
Abuja	27.9014
Altai	56.9554
Khatgal	67.7358
Bedourie	39.5778
Moranbah	27.334
Apia	23.1045
Nairobi	25.4874
Samburu	53.5949
Malindi	39.3586
Kitale	59.3666
Lamu	49.2014
Nakuru	43.2249
Amboseli	41.1669
Mombasa	30.0125
Kisumu	51.0872
AgattiIsland	46.859
Guam	13.5882
Cologne	27.1706
Friedrichshafen	35.9463
Duesseldorf	22.0282
Trincomalee	42.5193
Kandy	37.9843
Dickwella	40.2751
Batticaloa	51.0262
MountPleasant	29.8813
Colombo	23.0964
ElbaIsland	32.9989
Naples	26.8507
LameziaTerme	30.1725
Bari	28.0967
Trapani	32.3295
Maragheh	49.4626
Rimini	34.7711
Genoa	30.6356
SanDominoIsland	45.7151
Mashhad	30.6571
Bojnurd	51.3259
ShahreKord	48.2547
Tabriz	33.605
Kerman	46.8442
Sanandaj	61.8078
Rasht	45.8193
Campeche	46.7755
MexicoCity	28.6203
Mexicali	40.1229
LaPaz(MX)	34.7295
Acapulco	40.4388
Uruapan	49.5957
Guadalajara	33.5759
SanJoseCabo	19.0765
Cancun	15.3968
Durango(MX)	42.3069
CiudadObregon	44.2871
Culiacan	39.7287
Tijuana	35.8265
Chihuahua	37.3836
PortofSpain	22.1
Coron	30.7797
Tacloban	35.8946
Tagbilaran	26.473
Ilo-Ilo	30.3094
Zamboanga	37.7675
Ozamis	42.1558
Kalibo	24.5053
TelAviv	16.065
Nevatim	29.8322
Eilat	44.4043
Haifa	29.6976
SantoDomingo(DO)	24.6469
Samana	28.1462
Luxembourg	19.1066
LaRomana	26.2793
RarotongaIsland	17.2956
Pietermaritzburg	39.3579
Tarapoto	44.7378
Komatsu	32.458
Tottori	34.9787
Oita	33.5743
Hanamaki	41.8699
Tokyo	27.5249
Kingman	33.1838
Comiso	36.7977
Odate	38.7193
NewIshigaki	21.852
Oshima	36.2949
Gaya	49.9672
WichitaFalls	36.4157
Tirupati	37.6114
Guwahati	44.4089
Indore	43.4332
Guernsey	25.8892
Chisinau	28.7808
Riga	26.1938
CanouanIsland	31.3306
StVincent	18.3058
Longyan	49.9461
Antananarivo	34.4737
Sambava	53.0378
Zhongwei	52.4966
SanLuisObispo	35.3585
AitutakiIsland	17.781
StKitts	9.98614
Qiqihar	57.4215
Dazhou	51.8137
Datong	53.153
Changzhi	55.1443
Chifeng	53.3074
Changchun	41.8979
Changde	53.1906
Zhengzhou	41.6183
Yuncheng	52.6274
Arutua	29.4356
CiudaddelCarmen	42.8845
BocasdelToro	43.6797
PanamaCity(PA)	23.6711
Dzaoudzi	23.0112
Ponce	40.7909
Vieques	38.8369
KualaTerengganu	34.3159
SanJuan(PR)	30.8839
Aguadilla	39.4064
Labuan	27.3215
LongBanga	39.3501
Kerteh	44.2457
Miri	22.0068
Orebro	40.5873
Visby	25.1679
Sveg	36.8347
Kramfors	33.509
Malmo	32.9752
Vasteras	29.3928
Kalmar	30.3772
Hemavan	28.3242
PuertoObaldia	40.8181
Bima	47.3913
Jonkoping	34.8705
Kristianstad	40.0322
Tolanaro	54.3084
Texarkana	40.033
Lewisburg	41.9434
Wales	36.9582
Sacramento	30.1101
KingSalmon	30.0221
Salisbury	33.6153
Rochester(US-NY)	32.0092
Savannah	28.5727
Casper	35.9495
Selawik	36.6251
Pau	31.9878
Sept-Iles	31.6161
Gethsemani	42.0713
Toliara	52.294
WunnumminLake	38.3196
Hamilton(CA)	30.2639
Lloydminster	38.8321
GriseFiord	43.6683
Chibougamau	41.4751
Vancouver	19.4536
CatLake	45.9538
Comox	28.2971
Gomel	51.2811
Grodno	51.4868
Yekaterinburg	32.9018
Blagoveschensk	41.5629
StBarthelemy	13.3532
Grenada	14.2686
Brest(BY)	57.8489
Minsk	30.4358
Norilsk	38.8593
Perm	35.8122
Penza	50.264
Kazan	27.3419
Zonalnoye	55.7812
Bogorodskoye	50.3767
Nalchik	39.938
Igrim	53.7702
AltaFloresta	57.1655
Chevak	35.9474
Vernal	34.9762
SaoJoaodelRei	49.103
StateCollege	34.6482
HotSprings	44.5386
PrudhoeBay	52.0436
Venetie	31.8289
Wenatchee	36.5529
EauClaire	37.8233
Huron	44.7398
Hobbs	38.394
Kingston(CA)	35.4239
LaGrande	24.0685
Kashechewan	36.8121
ThunderBay	26.4249
GrandePrairie	30.1594
SummerBeaver	39.3093
Sydney(CA)	30.5124
Quebec	28.8808
Kuujjuarapik	28.3673
FortGoodHope	31.09
Solovetsky	55.5118
Cheboksary	44.4279
Chelyabinsk	39.6284
Petropavlovsk(RU)	33.0645
Mys-Kamenny	48.277
Cherepovets	48.1545
Belgorod	52.4722
Lipetsk	56.0608
Tomsk	43.4689
Abakan	43.7798
Olgii	48.57
Uliastai	57.5499
Ulaanbaatar	21.9053
Majuro	30.1762
Khovd	55.7645
Tosontsengel	71.4489
Moron	50.6807
Ulaangom	53.8532
KwajaleinIsland	35.4398
FortdeFrance	21.7143
Cabinda	42.9711
Heringsdorf	35.7907
Westerland	34.4694
Berlin	21.2152
Simmern	31.5291
Saarbrucken	34.4427
Dortmund	33.9075
Lubeck	32.7236
Magdeburg	36.3358
Munich	19.1811
Nuremberg	27.2557
Erbil	25.724
Tauranga	25.3032
Timaru	30.8721
Dunedin	21.7292
Basrah	29.2502
Pantelleria	25.1797
Lampedusa	23.3035
Catania	24.114
Asaloyeh	42.6074
Zahedan	48.2313
Verona	30.474
Pisa	26.2231
NowShahr	36.069
Shahrud	55.8585
ChahBahar	55.3362
Shiraz	30.3821
Mangalore	32.835
Silchar	52.4759
Aurangabad	45.535
Chennai	23.0663
PortBlair	33.4418
Mosul	42.5109
Ranchi	50.7503
Jaipur	38.2307
Bhubaneshwar	45.1381
Patna	50.787
Cayenne	29.3259
Klagenfurt	36.245
Innsbruck	28.8947
Graz	29.8945
Linz	34.6212
Quilpie	35.5331
Cooma	35.7069
David	39.0073
Dominica	20.9503
Niue	23.4856
Salzburg	25.7387
Vienna	17.8773
Waingapu	43.8798
Tambolaka	41.331
Naga	42.9532
Davao	32.0076
Laoag	40.7076
Cotabato	45.0194
GeneralSantos	39.665
SanJose(PH)	38.7501
Angeles	29.9654
Catarman	44.4714
DelCarmen	34.0051
Cebu	23.5893
Niau	32.149
Anaa	34.4458
Hachijojima	22.1817
Rishiri	29.5496
Kushiro	32.8785
Kagoshima	33.0108
Memambetsu	33.6177
Matsumoto	37.998
Miyako	22.9077
Asahikawa	33.3543
Okayama	34.0013
BaltraIsland	26.6096
Cuenca	36.8344
Tena	39.243
Coca	39.987
CapSkiring	35.8557
MaamigiliIsland	17.6611
Ziguinchor	51.9406
Dakar	29.3995
DharavandhooIsland	17.9593
Male	8.41512
Biak	37.1936
Palu	43.8025
Palembang	40.2787
Irarutu	54.8037
LabuanBajo	35.8628
Pekanbaru	32.8461
Palangkaraya	41.2577
Pangkalanbun	46.6678
Yogyakarta	36.7773
Tembagapura	37.7766
Varkaus	46.362
Rovaniemi	18.4643
Djibouti	22.8753
Conakry	33.8465
Joensuu	34.0253
Pori	38.576
Freetown	38.8442
MontegoBay	16.1069
Kingston(JM)	22.2325
Gibraltar	17.4109
Constantine	30.6238
Ouargla	34.1735
Touggourt	45.0313
Illizi	38.0973
Oran	26.7376
InSalah	54.7091
InGuezzam	51.282
Biskra	40.4507
ElGolea	51.6116
ElOued	37.0394
Esquel	37.4922
SanRafael	45.5013
Mahajanga	53.7829
LeTouquet	33.4335
Aurukun	25.3855
WaggaWagga	30.2435
Kalbarri	28.684
Salalah	19.7236
Brisbane	18.4413
Luena	59.7755
KingIsland	23.665
Milwaukee	31.4228
Dickinson	39.2102
Abidjan	30.212
Gillette	38.7733
FortYukon	29.1742
Hughes	34.0672
HolyCross	43.6017
Belleville	37.3769
Elko	38.7961
Muskegon	36.9611
GrandCanyonWest	34.9961
Hughenden	39.1802
MountIsa	26.7934
Quelimane	51.6411
Lankaran	43.6375
Bissau	45.6856
Gabala	44.1306
Ganja	44.443
Baku	21.7323
Nakchivan	42.5327
Goteborg	19.7846
Lulea	22.8882
Umea	23.6609
Stockholm	17.5839
Lewiston	37.0223
Lewistown	41.5916
SanAngelo	36.5324
SanFrancisco	21.1733
Glendive	42.5695
Meridian	43.9026
Waco	35.7027
AtlanticCity	31.2928
Buckland	38.3005
Beckley	46.3591
SaultSteMarie(CA)	29.4391
ArcticBay	40.2208
Bagotville	36.7379
CoralHarbour	31.911
SachsHarbour	64.6567
HighLevel	39.5703
OldCrow	27.1235
Attawapiskat	40.6282
Gaspe	38.5061
Umiujaq	28.7084
Yakutsk	33.1757
Ivanovo	46.2869
Krasnoyarsk	36.6287
Pevek	41.6323
Zyryanka	45.3265
Kemerovo	43.0921
Novosibirsk	32.2978
Ust-Tsilma	56.2858
Kochi(IN)	26.3042
Nyagan	54.0259
Igarka	52.7997
Khujand	45.1943
Kulob	43.1203
Dushanbe	30.2094
Qurghonteppa	44.4998
Vilankulos	28.6963
Caticlan	26.464
MocimboaDaPraia	56.4178
Langkawi	15.4373
Manila	23.4068
CapHaitien	43.4662
PortauPrince	37.4079
Mobile	34.7112
Joplin	40.5091
AlorSetar	32.6772
Ipoh	24.7625
KotaKinabalu	21.5157
Limbang	36.592
Mulu	30.163
Kuantan	31.5981
Tallahassee	33.5254
FortWayne	37.2638
Nome	30.5179
GreatBend	43.4554
Alexandria(US)	39.0373
Pocatello	38.6171
Pasco	31.8614
Minot	32.2335
Gillam	33.6799
Kelowna	24.8225
IlesdelaMadeleine	30.3097
Geraldton(CA)	44.6703
LansdowneHouse	54.9414
Akulivik	29.3711
Whati	33.4681
Kimmirut	38.6753
Fredericton	29.3027
SnareLake	26.3951
Beloyarsky	47.5089
Irkutsk	34.7971
Astrakhan	40.0428
Sochi	23.4822
Anapa	49.1465
Omsk	39.9962
Makhachkala	31.377
Salekhard	31.9165
Tiksi	37.7369
BelayaGora	38.8309
Kyaukpyu	58.2521
Lashio	56.3216
TiomanIsland	41.6911
PuntaGorda	33.9676
Corozal(BZ)	31.8896
Dangriga	25.5703
BelizeCity	16.7985
NorfolkIsland	7.41819
Belmopan	34.8528
Bagan	56.358
NayPyiTaw	59.1951
PortMenier	36.5162
Peawanuck	47.9122
HavreStPierre	45.5462
PrinceAlbert	39.2807
FoxHarbour	44.0415
PrinceRupert	27.2462
FortMcmurray	25.9804
Makkovik	36.6656
Kaohsiung	24.3601
Ji-Parana	60.7482
Macapa	52.6503
Cranbrook	29.6053
MontTremblant	32.1527
Myitkyina	50.523
Putao	66.4979
Heho	53.2178
Henzada	44.3476
Chaghcharan	58.0291
Tachilek	54.399
Thandwe	54.2011
Monterrey	31.852
Zaranj	69.9315
Maimanah	58.9877
Taitung	32.4654
Taipei	17.7951
Rajshahi	54.6471
Lydd	28.6902
Derry	36.2514
IslesofScilly	47.7576
Tiree	33.83
Oxford	27.7566
Newcastle(UK)	24.2844
Nottingham	29.6862
Stornoway	31.1469
Blackpool	32.2845
Doncaster	32.2486
WalvisBay	23.6422
Windhoek	18.8026
LihirIsland	46.0674
PortMoresby	25.2424
Doha	13.0862
Zinder	87.7388
Agadez	69.8316
Niamey	34.2449
Lar	29.7944
Malta	15.2933
Khorramabad	54.6186
BandarLengeh	41.9887
Losuia	61.9373
Kokoda	40.1502
ManusIsland	44.7411
Madang	40.2559
Madurai	35.1056
Leh	31.8682
Jammu	42.7304
Agra	45.9494
Agartala	48.3087
Vishakhapatnam	38.317
Chandigarh	39.0996
Bagdogra	50.4263
Allahabad	52.9647
Belgaum	45.4406
MountGunson	40.2524
RennellIsland	49.3768
Birdsville	38.5684
StGeorge(AU)	43.8593
Rockhampton	26.672
Cairns	20.576
Bundaberg	32.4034
[truncated: 1,245 more rows]
