# Supplementary material for: Pandemic monitoring with global aircraft-based wastewater surveillance networks
Source: Nat Med. 2025 Feb 12;31(3):788–96. doi: 10.1038/s41591-025-03501-4 (PMC11922747; doi:10.1038/s41591-025-03501-4)
Supplement: Supplementary file 4 — Statistical source data. [file 41591_2025_3501_MOESM4_ESM.xlsx]

## Sheet: fig2
Origin	Continent	Mean time to first detection (days)
Menongue	Africa	61.3013
Bissau	Africa	45.6856
Nouakchott	Africa	28.3687
Nouadhibou	Africa	42.6268
Nema	Africa	65.4709
Zouerate	Africa	56.9523
Ouagadougou	Africa	39.3952
BoboDioulasso	Africa	69.2994
Lilongwe	Africa	35.6128
Chelinda	Africa	78.1061
Blantyre	Africa	39.1505
LikomaIsland	Africa	54.4241
Kisangani	Africa	53.3162
Bunia	Africa	75.4388
Gemena	Africa	72.1712
Kinshasa	Africa	32.1886
Kongolo	Africa	73.141
Kindu	Africa	66.2056
Boende	Africa	90.6552
Beni	Africa	72.6854
Manzini	Africa	28.2979
Pakuba	Africa	54.2114
Arua	Africa	69.1136
Kasese	Africa	55.3404
Lodwar	Africa	56.2892
Eldoret	Africa	51.9603
Nanyuki	Africa	43.5676
Bamako	Africa	34.9753
Mauritius	Africa	16.7169
RodriguesIsland	Africa	25.0286
Banjul	Africa	32.1322
Solwezi	Africa	41.1657
Livingstone	Africa	31.4445
Lodja	Africa	82.6566
Mfuwe	Africa	47.1513
Kasama	Africa	76.6841
Mansa	Africa	53.1585
Mongu	Africa	64.54
Ndola	Africa	33.2518
Cyangugu	Africa	43.6538
Kigali	Africa	32.963
Goma	Africa	37.9948
St-denis	Africa	21.6844
Entebbe	Africa	31.4935
Lusaka	Africa	27.7638
Isiro	Africa	77.7906
Lubumbashi	Africa	32.4505
Lalibela	Africa	50.0865
Maun	Africa	18.562
DarEsSalaam	Africa	28.2446
Arusha	Africa	39.0823
Mbeya	Africa	56.9697
LakeManyara	Africa	55.7156
Bukoba	Africa	62.3846
Mwanza	Africa	49.7834
Mtwara	Africa	58.4784
Tabora	Africa	70.7125
Kasane	Africa	19.4366
Songea	Africa	64.3858
Zanzibar	Africa	21.8228
Kilimanjaro	Africa	28.0114
Seronera	Africa	58.4292
Tanga	Africa	42.1997
Sumbawanga	Africa	70.7375
Kigoma	Africa	66.3465
Dzaoudzi	Africa	23.0112
Kananga	Africa	64.7163
Pointe-Noire	Africa	29.964
Iringa	Africa	52.4034
Wajir	Africa	61.3793
Gaborone	Africa	21.8699
Bukavu	Africa	98.2735
Asosa	Africa	50.3734
KebriDehar	Africa	70.5478
Gode	Africa	57.8048
Gonder	Africa	49.0841
ArbaMinch	Africa	55.1866
BaharDar	Africa	53.1216
Axum	Africa	62.2887
IndaSelassie	Africa	52.8949
Semera	Africa	51.2533
Francistown	Africa	38.47
Humera	Africa	61.8191
Jimma	Africa	52.8286
DireDawa	Africa	50.2698
AddisAbaba	Africa	32.3877
Gambela	Africa	51.4176
Mekele	Africa	51.5451
Mbuji-Mayi	Africa	62.5696
Tshikapa	Africa	84.9419
Kalemie	Africa	66.4635
Mbandaka	Africa	64.6846
Jijiga	Africa	45.0537
Meru	Africa	46.2838
MasaiMara	Africa	43.6676
Lokichogio	Africa	76.7128
Maseru	Africa	36.0155
N'djamena	Africa	36.9137
Libreville	Africa	24.187
PortGentil	Africa	33.4573
Bujumbura	Africa	40.8353
Gabes	Africa	37.7089
Ulundi	Africa	43.0957
PortElizabeth	Africa	29.7003
Kimberley	Africa	41.4338
Fes	Africa	38.0111
Durban	Africa	26.9147
Bloemfontein	Africa	42.1176
SunCity	Africa	38.8042
CapeTown	Africa	22.2187
Pietermaritzburg	Africa	39.3579
Hoedspruit	Africa	33.8822
EastLondon	Africa	36.5784
Umtata	Africa	51.5482
Upington	Africa	35.0138
Polokwane	Africa	44.6846
Phalaborwa	Africa	47.206
Nelspruit	Africa	38.8326
Dakhla	Africa	32.2387
Tangier	Africa	31.4467
Lome	Africa	34.0096
Douala	Africa	33.3325
Garoua	Africa	58.8368
Yaounde	Africa	31.9923
Ngaoundere	Africa	62.8728
Cotonou	Africa	35.9798
Maroua	Africa	74.9191
Agadir	Africa	34.9268
TanTan	Africa	53.2918
Marrakech	Africa	27.0094
Laayoune	Africa	40.2493
Casablanca	Africa	25.6782
Errachidia	Africa	48.4395
Essaouira	Africa	40.8932
Ouarzazate	Africa	41.0619
AlHoceima	Africa	47.6542
Oujda	Africa	30.7147
Rabat	Africa	31.8633
Nador	Africa	38.7173
Guelmime	Africa	47.0656
Tetouan	Africa	42.5018
Brazzaville	Africa	30.7854
RichardsBay	Africa	39.4606
George	Africa	33.0009
Quelimane	Africa	51.6411
Vilankulos	Africa	28.6963
Zalengei	Africa	57.6835
Addeain	Africa	62.2936
ElObeid	Africa	57.0826
Nyala	Africa	45.7028
MaheIsland	Africa	9.93555
SaoTome	Africa	36.0212
Conakry	Africa	33.8465
MocimboaDaPraia	Africa	56.4178
Djibouti	Africa	22.8753
Nairobi	Africa	25.4874
Mombasa	Africa	30.0125
Kisumu	Africa	51.0872
Nakuru	Africa	43.2249
Amboseli	Africa	41.1669
Kitale	Africa	59.3666
Lamu	Africa	49.2014
Samburu	Africa	53.5949
Malindi	Africa	39.3586
Freetown	Africa	38.8442
Johannesburg	Africa	25.8078
Lichinga	Africa	56.0832
Inhambane	Africa	47.6092
Tozeur	Africa	46.1822
Sfax	Africa	36.3334
Enfidha	Africa	31.218
Djerba	Africa	20.9301
Tunis	Africa	22.1026
Geneina	Africa	42.1051
Khartoum	Africa	26.8372
PortSudan	Africa	29.8216
Kassala	Africa	56.2269
Chimoio	Africa	52.9684
ElFasher	Africa	48.7096
VictoriaFalls	Africa	19.2278
Harare	Africa	28.5202
Beira	Africa	35.074
Cuamba	Africa	67.873
Nampula	Africa	43.2662
Pemba	Africa	36.4394
Nacala	Africa	47.9659
Maputo	Africa	30.4342
Tete	Africa	42.2631
Bulawayo	Africa	37.4458
Anjouan	Africa	44.4957
Chipata	Africa	60.2867
Sohag	Africa	33.1504
BeloTsiribihina	Africa	61.727
Sunyani	Africa	65.259
Takoradi	Africa	49.3475
Kumasi	Africa	51.3193
Asyut	Africa	38.2647
Moroni	Africa	24.6262
Toliara	Africa	52.294
Niamey	Africa	34.2449
Zinder	Africa	87.7388
Tamale	Africa	60.8144
Accra	Africa	29.9996
Mahajanga	Africa	53.7829
Ziguinchor	Africa	51.9406
Antananarivo	Africa	34.4737
Agadez	Africa	69.8316
Antalaha	Africa	64.6827
Toamasina	Africa	49.8551
MananaraAvaratra	Africa	68.4816
PortHarcourt	Africa	41.8409
WalvisBay	Africa	23.6422
Dakar	Africa	29.3995
Abidjan	Africa	30.212
Yola	Africa	48.836
Calabar	Africa	52.3468
Asaba	Africa	52.8523
Abuja	Africa	27.9014
Ouango-Fitini	Africa	60.1633
Juba	Africa	27.9294
Rumbek	Africa	59.9982
CapSkiring	Africa	35.8557
Andavadoaka	Africa	68.161
SteMarie	Africa	55.8066
Tolanaro	Africa	54.3084
Sambava	Africa	53.0378
Touggourt	Africa	45.0313
Maroantsetra	Africa	59.8211
Oranjemund	Africa	35.4524
Jijel	Africa	40.6901
Bechar	Africa	40.7603
Algiers	Africa	23.7388
Mascara	Africa	41.5144
Annaba	Africa	32.0707
Tindouf	Africa	30.1253
Bejaia	Africa	32.7293
Tiaret	Africa	42.708
KatimaMulilo	Africa	40.6579
SharmEl-Sheikh	Africa	15.3834
MarsaAlam	Africa	30.0408
Cairo	Africa	26.893
Hurghada	Africa	18.2165
Rundu	Africa	55.4289
MersaMatruh	Africa	43.1284
Timimoun	Africa	40.1433
Tamanrasset	Africa	33.7628
Mecheria	Africa	51.8499
Luderitz	Africa	48.9131
Antsiranana	Africa	41.0996
Nosy-Be	Africa	30.5693
Morondava	Africa	63.0615
Ranohira	Africa	73.0202
Illizi	Africa	38.0973
ElGolea	Africa	51.6116
ElOued	Africa	37.0394
Adrar	Africa	35.4644
Djanet	Africa	33.5349
Batna	Africa	39.9612
Ghardaia	Africa	46.3469
BordjMokhtar	Africa	48.3739
Tlemcen	Africa	35.9654
InAmenas	Africa	34.6145
Ondangwa	Africa	47.5201
Bangui	Africa	42.8473
Sokoto	Africa	63.3184
Constantine	Africa	30.6238
Berbera	Africa	42.6941
Cabinda	Africa	42.9711
Luena	Africa	59.7755
Ondjiva	Africa	62.8036
Malange	Africa	63.1112
Saurimo	Africa	49.1218
Tripoli	Africa	27.6392
Bosaso	Africa	35.0327
Tobruk	Africa	59.4463
Ghat	Africa	91.8213
Ubari	Africa	66.0868
Misurata	Africa	27.2131
Karasburg	Africa	75.0828
Sebha	Africa	48.1154
Sirte	Africa	47.2847
Benghazi	Africa	27.8318
Beida	Africa	45.8236
Mogadishu	Africa	30.9574
Galcaio	Africa	34.2978
Hargeisa	Africa	23.5747
Luxor	Africa	34.7883
Massawa	Africa	42.6146
Asmara	Africa	30.8512
Alexandria(EG)	Africa	32.3316
AbuSimbel	Africa	38.3512
Bata	Africa	42.8996
Malabo	Africa	21.7759
Aswan	Africa	35.1643
ElArish	Africa	42.9703
Huambo	Africa	69.414
Taba	Africa	38.0332
M'BanzaCongo	Africa	60.5398
Soyo	Africa	52.7124
Lubango	Africa	54.4976
Kuito	Africa	68.8844
Kisimayu	Africa	67.9456
Baidoa	Africa	53.7347
Ouargla	Africa	34.1735
Luanda	Africa	27.7326
Monrovia	Africa	42.5789
Namibe	Africa	48.277
SaoNicolauIsland	Africa	46.5304
Catumbela	Africa	59.6939
SaoFilipe	Africa	47.8581
SaoVicenteIsland	Africa	31.9644
Ibadan	Africa	44.5875
Katsina	Africa	54.2561
Maiduguri	Africa	61.2151
Praia	Africa	32.9194
Jos	Africa	50.5745
Laghouat	Africa	52.2782
ElBayadh	Africa	49.0632
Tebessa	Africa	45.2091
Oran	Africa	26.7376
InSalah	Africa	54.7091
InGuezzam	Africa	51.282
Biskra	Africa	40.4507
Setif	Africa	37.8914
BoaVistaIsland	Africa	21.9818
SalIsland	Africa	24.237
BeninCity	Africa	51.9807
Chlef	Africa	38.9754
HassiMessaoud	Africa	38.0227
Owerri	Africa	51.2385
Lagos	Africa	28.0639
Ilorin	Africa	58.0441
Warri	Africa	53.6548
Windhoek	Africa	18.8026
Kaduna	Africa	50.2912
Kano	Africa	39.4396
Enugu	Africa	44.8664
Gombe	Africa	63.5268
Gwangju	Asia	36.167
Jeju	Asia	21.719
Yangyang	Asia	35.7127
Seoul	Asia	21.7241
Khujand	Asia	45.1943
Gunsan	Asia	33.3302
Pusan	Asia	24.7655
Yeosu	Asia	34.7057
Dushanbe	Asia	30.2094
Kulob	Asia	43.1203
Ulsan	Asia	33.1394
Daegu	Asia	31.3601
Qurghonteppa	Asia	44.4998
Dezful	Asia	57.2791
Erzincan	Asia	38.3547
Kermanshah	Asia	56.7234
Hamadan	Asia	46.6617
Asaloyeh	Asia	42.6074
Zahedan	Asia	48.2313
Parsabad	Asia	52.4165
Yazd	Asia	49.8734
NowShahr	Asia	36.069
Shahrud	Asia	55.8585
ChahBahar	Asia	55.3362
Shiraz	Asia	30.3821
Sirjan	Asia	49.0964
BandarAbbas	Asia	33.0363
Yasouj	Asia	47.3052
Kalaleh	Asia	60.2144
Ardabil	Asia	51.0163
Sari	Asia	43.6855
Bushehr	Asia	45.547
Gorgan	Asia	46.9873
Ahwaz	Asia	42.2057
Sabzevar	Asia	48.55
BandarMahshahr	Asia	54.3499
Ramsar	Asia	39.5013
Ilam	Asia	54.0935
Tabriz	Asia	33.605
Isparta	Asia	40.5268
Kerman	Asia	46.8442
Rasht	Asia	45.8193
Erzurum	Asia	36.8875
Trabzon	Asia	28.0241
Van	Asia	38.5478
Ankara	Asia	31.25
Kutahya	Asia	44.4505
Lar	Asia	29.7944
BandarLengeh	Asia	41.9887
Khorramabad	Asia	54.6186
Khoy	Asia	49.0607
GheshmIsland	Asia	41.5818
Bam	Asia	56.7671
Tehran	Asia	26.9172
KishIsland	Asia	34.2848
Urumiyeh	Asia	44.7433
Esfahan	Asia	34.1943
Abadan	Asia	47.973
Birjand	Asia	45.6106
Zabol	Asia	59.109
Maragheh	Asia	49.4626
ShahreKord	Asia	48.2547
Bojnurd	Asia	51.3259
Mashhad	Asia	30.6571
Tabas	Asia	52.6234
Sanandaj	Asia	61.8078
Tekirdag	Asia	35.3912
Kuwait	Asia	15.7858
Malatya	Asia	39.2283
Ulaanbaatar	Asia	21.9053
NayPyiTaw	Asia	59.1951
Bagan	Asia	56.358
Lashio	Asia	56.3216
Kyaukpyu	Asia	58.2521
Kalemyo	Asia	57.5254
Mawlamyine	Asia	46.7589
Homalin	Asia	63.7308
Sittwe	Asia	52.3598
Kawthaung	Asia	50.5289
Yangon	Asia	28.8438
Dawei	Asia	55.9504
Bhamo	Asia	64.6728
Myeik	Asia	55.7729
Kengtung	Asia	59.2853
Henzada	Asia	44.3476
Heho	Asia	53.2178
Putao	Asia	66.4979
Myitkyina	Asia	50.523
Uliastai	Asia	57.5499
Mandalay	Asia	40.9731
Olgii	Asia	48.57
Moron	Asia	50.6807
Batticaloa	Asia	51.0262
Dickwella	Asia	40.2751
Kandy	Asia	37.9843
Trincomalee	Asia	42.5193
Colombo	Asia	23.0964
Oshima	Asia	36.2949
NewIshigaki	Asia	21.852
Odate	Asia	38.7193
Ashgabat	Asia	32.0236
Kutaisi	Asia	35.7931
Batumi	Asia	22.1332
Tbilisi	Asia	21.9631
Bayankhongor	Asia	75.4182
Dalanzadgad	Asia	45.331
Choibalsan	Asia	65.0592
Khatgal	Asia	67.7358
Altai	Asia	56.9554
Khovd	Asia	55.7645
Tosontsengel	Asia	71.4489
Ulaangom	Asia	53.8532
Agri	Asia	41.4387
Thandwe	Asia	54.2011
Chaghcharan	Asia	58.0291
Igdir	Asia	38.161
Elazig	Asia	36.9535
Bodrum	Asia	28.7974
Amasya	Asia	43.6529
Gazipasa	Asia	38.3498
Gaziantep	Asia	32.7825
Carsamba	Asia	34.4242
Kars	Asia	37.9097
Antalya	Asia	25.8069
Eskisehir	Asia	45.2026
Sanliurfa	Asia	39.6184
Sirnak	Asia	40.3334
Hatay	Asia	33.8823
Kahramanmaras	Asia	41.9635
Nevsehir	Asia	38.002
Diyarbakir	Asia	36.2177
Bursa	Asia	35.0564
Adana	Asia	33.3311
Istanbul	Asia	21.2552
Batman	Asia	39.9202
Tachilek	Asia	54.399
Kastamonu	Asia	39.48
Bingol	Asia	41.0304
Maimanah	Asia	58.9877
Zaranj	Asia	69.9315
Faizabad	Asia	60.4102
Mazar-eSharif	Asia	41.3415
Kandahar	Asia	34.6318
Herat	Asia	36.171
Farah	Asia	54.4296
CampBastion	Asia	52.5804
Kunduz	Asia	51.6542
Bamyan	Asia	45.7202
Kabul	Asia	33.6445
TarinKot	Asia	51.7492
Denizli	Asia	37.7082
BandarSeriBegawan	Asia	16.1693
Khasab	Asia	40.3251
Salalah	Asia	19.7236
Muscat	Asia	19.4152
Kocaeli	Asia	35.6698
Mus	Asia	41.7137
Kayseri	Asia	33.1429
Izmir	Asia	31.129
Aizawl	Asia	47.0313
Mardin	Asia	39.2316
LongApung	Asia	64.6646
Balikpapan	Asia	29.0651
GunungSitoli	Asia	47.097
Tahuna	Asia	51.0061
Saumlaki	Asia	59.0398
Tarakan	Asia	38.7196
Mamuju	Asia	55.838
Jambi	Asia	46.1682
Jayapura	Asia	37.9294
Kotabaru	Asia	50.1509
Merauke	Asia	41.352
Manokwari	Asia	39.8776
Pangkalpinang	Asia	39.6411
Bima	Asia	47.3913
KooddooIsland	Asia	16.8953
KaadedhdhooIsland	Asia	16.4982
KadhdhooIsland	Asia	20.1281
GanIsland	Asia	20.3916
Langgur	Asia	45.7867
Luwuk	Asia	47.7056
Gorontalo	Asia	47.1357
Waingapu	Asia	43.8798
Tambolaka	Asia	41.331
Kendari	Asia	39.6317
Kerinci	Asia	49.2122
Ende	Asia	51.5646
Dobo	Asia	60.3481
Kau	Asia	51.8004
Kolaka	Asia	52.5175
FuvahmulakIsland	Asia	20.7736
TanjungRedeb	Asia	44.1134
TanaToraja	Asia	53.3107
LhokSeumawe	Asia	47.3562
Ternate	Asia	38.8834
TanjungPandan	Asia	31.8859
Denpasar	Asia	17.9078
Pontianak	Asia	38.8494
Batam	Asia	37.0051
BandaAceh	Asia	28.4514
FakFak	Asia	52.5324
Padang	Asia	31.2874
AekGodang	Asia	47.4355
Baubau	Asia	55.0318
Poso	Asia	52.291
Maumere	Asia	49.2573
Semarang	Asia	42.6977
Samarinda	Asia	42.1873
BandarLampung	Asia	41.5402
Praya	Asia	30.9169
Malang	Asia	41.3339
Melangguane	Asia	59.142
Surabaya	Asia	28.8642
Nabire	Asia	53.9442
Oksibil	Asia	55.2879
Utarom	Asia	50.2932
HanimaadhooIsland	Asia	22.2511
Wamena	Asia	54.8542
Ambon	Asia	38.8093
Banjarmasin	Asia	39.4282
Jakarta	Asia	25.3091
Paphos	Asia	22.9776
Larnaca	Asia	14.732
Singapore	Asia	13.5911
TaichungCingcyuangang	Asia	29.0535
Kinmen	Asia	25.2027
Taitung	Asia	32.4654
Taipei	Asia	17.7951
Hualien	Asia	28.4585
Magong	Asia	27.3961
Kaohsiung	Asia	24.3601
Zarafshan	Asia	53.043
Namangan	Asia	37.6535
Nukus	Asia	46.0654
Karshi	Asia	46.9527
Andizhan	Asia	46.2974
Tashkent	Asia	25.3611
Samarkand	Asia	33.6671
Navoi	Asia	46.1996
Termez	Asia	51.9726
Bukhara	Asia	35.9487
Fergana	Asia	34.7702
Urgench	Asia	36.3258
Ercan	Asia	16.5179
Bandung	Asia	41.9232
Sorong	Asia	32.4044
Sintang	Asia	59.8236
Tembagapura	Asia	37.7766
Makassar	Asia	31.4316
Bakelalan	Asia	51.7035
Won-ju	Asia	31.9403
Dili	Asia	34.2657
Bengkulu	Asia	48.6223
CutNyakDien	Asia	46.1785
Medan	Asia	28.8056
TanjungPinang	Asia	43.6272
Natuna	Asia	54.747
Datadawai	Asia	49.7126
Sampit	Asia	49.3267
Manado	Asia	31.4907
Kupang	Asia	38.9641
Atambua	Asia	55.7705
Ketapang	Asia	54.1741
Putussibau	Asia	63.6932
LabuanBajo	Asia	35.8628
Pekanbaru	Asia	32.8461
Palangkaraya	Asia	41.2577
Pangkalanbun	Asia	46.6678
Biak	Asia	37.1936
Palu	Asia	43.8025
Palembang	Asia	40.2787
Irarutu	Asia	54.8037
Yogyakarta	Asia	36.7773
Nunukan	Asia	53.1991
Adiyaman	Asia	40.8556
Male	Asia	8.41512
MaamigiliIsland	Asia	17.6611
Amritsar	Asia	32.911
Imphal	Asia	41.9091
Dharamsala	Asia	46.2409
Goa	Asia	27.3244
Gorakhpur	Asia	54.2337
Vijayawada	Asia	44.2019
Nanded	Asia	49.7818
Rupsi	Asia	61.0279
Dibrugarh	Asia	50.164
Diu	Asia	54.4016
Nagpur	Asia	42.4138
Hubli	Asia	46.6286
Srinagar	Asia	40.185
Lucknow	Asia	39.7926
Kochi(IN)	Asia	26.3042
Thiruvananthapuram	Asia	30.4822
Bengaluru	Asia	26.5412
Udaipur	Asia	46.1012
Shillong	Asia	52.2923
Ludhiana	Asia	47.0155
Raipur	Asia	48.9263
Mumbai	Asia	23.8775
Tuticorin	Asia	42.7676
Jamnagar	Asia	46.1042
Gwalior	Asia	52.4657
Kanpur	Asia	50.2744
Hyderabad(IN)	Asia	28.4409
Surat	Asia	43.8665
Porbandar	Asia	55.875
AgattiIsland	Asia	46.859
Agra	Asia	45.9494
Jammu	Asia	42.7304
Leh	Asia	31.8682
Madurai	Asia	35.1056
Bagdogra	Asia	50.4263
Chandigarh	Asia	39.0996
Vishakhapatnam	Asia	38.317
Agartala	Asia	48.3087
Belgaum	Asia	45.4406
Allahabad	Asia	52.9647
Mangalore	Asia	32.835
Silchar	Asia	52.4759
Aurangabad	Asia	45.535
Chennai	Asia	23.0663
PortBlair	Asia	33.4418
Pune	Asia	35.4489
Ranchi	Asia	50.7503
Jaipur	Asia	38.2307
Bhubaneshwar	Asia	45.1381
Patna	Asia	50.787
Dimapur	Asia	51.0958
Jabalpur	Asia	52.8897
Rajahmundry	Asia	48.525
Coimbatore	Asia	35.2057
Tiruchchirappalli	Asia	30.3707
DharavandhooIsland	Asia	17.9593
Kolkata	Asia	38.4286
Mysore	Asia	40.7873
DongHoi	Asia	40.8849
Pleiku	Asia	36.2293
HoChiMinhCity	Asia	23.3513
Hue	Asia	31.6672
CaMau	Asia	51.2642
BanMeThuot	Asia	36.7671
Tuyhoa	Asia	36.2464
Quinhon	Asia	37.9604
Rachgia	Asia	51.4686
Cantho	Asia	39.2059
NhaTrang	Asia	21.2574
VinhCity	Asia	40.7044
DaNang	Asia	17.1841
Konya	Asia	38.0375
AlNajaf	Asia	31.9861
Mosul	Asia	42.5109
Baghdad	Asia	30.3916
Sulaymaniyah	Asia	29.9835
Basrah	Asia	29.2502
Erbil	Asia	25.724
Oita	Asia	33.5743
Nevatim	Asia	29.8322
TelAviv	Asia	16.065
Haifa	Asia	29.6976
Eilat	Asia	44.4043
DienBienPhu	Asia	47.8979
Kozhikode	Asia	28.0882
Hanoi	Asia	26.4763
Haiphong	Asia	37.3951
Jodhpur	Asia	45.6849
Delhi	Asia	27.7896
DehraDun	Asia	44.942
Ahmedabad	Asia	31.3821
Jorhat	Asia	55.1494
Bhuj	Asia	45.189
Bhopal	Asia	47.5193
Bhavnagar	Asia	45.6082
Rajkot	Asia	42.6937
Varanasi	Asia	46.7761
Pondicherry	Asia	39.1719
Khajuraho	Asia	61.4264
Kullu	Asia	49.0442
Gaya	Asia	49.9672
Guwahati	Asia	44.4089
Tirupati	Asia	37.6114
Vadodara	Asia	42.9106
Indore	Asia	43.4332
Dalaman	Asia	28.4851
Paro	Asia	34.9269
Edremit	Asia	38.958
Sivas	Asia	38.6368
Dalat	Asia	31.3975
Tamky	Asia	34.3621
ConDao	Asia	27.0741
Phuquoc	Asia	13.6278
Cheongju	Asia	32.9492
Muan	Asia	30.4192
Nanyang	Asia	53.3698
Heihe	Asia	57.4605
Taizhou	Asia	48.7459
Jingdezhen	Asia	52.9745
Mudanjiang	Asia	43.7456
Xingyi	Asia	52.5637
Hefei	Asia	44.3678
Xining	Asia	43.4494
Shijiazhuang	Asia	47.6379
Yanji	Asia	29.7785
Yancheng	Asia	48.3825
Huangshan	Asia	43.9933
Kangding	Asia	51.0221
Nanjing	Asia	34.7608
Sihanoukville	Asia	38.5931
Liping	Asia	55.1225
Nantong	Asia	41.7828
Huai'an	Asia	53.0484
Ganzhou	Asia	53.2214
Beihai	Asia	48.8111
Bijie	Asia	55.1137
Taiyuan	Asia	44.3116
Fuyang	Asia	57.043
Guangzhou	Asia	32.0503
Changsha	Asia	40.0486
Hangzhou	Asia	32.0255
Kunming	Asia	34.9123
Altay	Asia	52.3274
Guiyang	Asia	40.0973
Meixian	Asia	50.042
Guilin	Asia	40.9529
Karamay	Asia	63.7605
Hohhot	Asia	45.7939
Aershan	Asia	58.818
Yichang	Asia	51.6508
Yiwu	Asia	43.7271
Zhangjiajie	Asia	41.292
Mianyang	Asia	47.4542
Anshan	Asia	51.3684
Ningbo	Asia	36.4654
Handan	Asia	57.4675
Shiquande	Asia	54.1531
Zhangye	Asia	53.0002
Qinhuangdao	Asia	58.1603
Shanghai	Asia	27.5834
Shenyang	Asia	38.0452
Xiamen	Asia	31.9815
Mangshi	Asia	46.0437
Lincang	Asia	53.2316
Panzhihua	Asia	50.8603
Nanchong	Asia	49.935
Zhaotong	Asia	55.0325
Beijing	Asia	31.869
Tengchong	Asia	48.8723
Chizhou	Asia	49.6869
Quzhou	Asia	51.7431
Tacheng	Asia	61.2507
Jiayuguan	Asia	56.0456
Jiagedaqi	Asia	57.609
Ji'an	Asia	53.204
Dandong	Asia	53.2129
Turpan	Asia	53.8627
Tianshui	Asia	57.2544
Huaihua	Asia	57.1493
Wenshan	Asia	54.0935
Miri	Asia	22.0068
Hakodate	Asia	31.7421
Sapporo	Asia	22.6388
Yamagata	Asia	40.7781
Trat	Asia	35.8654
SakonNakhon	Asia	41.9739
Phrae	Asia	46.9955
Krabi	Asia	19.4752
Loei	Asia	42.9937
KhonKaen	Asia	38.7986
Chumphon	Asia	42.4517
NakhonSiThammarat	Asia	32.4953
Lankaran	Asia	43.6375
Kerteh	Asia	44.2457
U-Tapao	Asia	28.3974
ChiangMai	Asia	20.6961
Narathiwat	Asia	43.7426
Trang	Asia	36.0563
MaeSot	Asia	41.6632
SuratThani	Asia	28.6136
HatYai	Asia	27.5448
UbonRatchathani	Asia	39.4355
Bangkok	Asia	20.219
RoiEt	Asia	44.0082
HuaHin	Asia	32.6186
NakhonPhanom	Asia	37.2528
MaeHongSon	Asia	36.241
Lampang	Asia	35.4856
KoSamui	Asia	14.1058
KualaTerengganu	Asia	34.3159
Gyumri	Asia	39.59
Yerevan	Asia	26.8622
Wenzhou	Asia	39.7981
Zhongwei	Asia	52.4966
Longyan	Asia	49.9461
Xilinhot	Asia	53.4609
Zhanjiang	Asia	49.4709
Nanning	Asia	37.3281
Anqing	Asia	53.1249
Nanchang	Asia	43.6086
HongKong	Asia	25.8992
Kashi	Asia	54.5812
Haikou	Asia	34.5145
Jinan	Asia	42.2202
Wuhan	Asia	40.9511
Libo	Asia	54.5268
Yongzhou	Asia	56.4788
Yuncheng	Asia	52.6274
Zhengzhou	Asia	41.6183
Changde	Asia	53.1906
Changchun	Asia	41.8979
Chifeng	Asia	53.3074
Changzhi	Asia	55.1443
Datong	Asia	53.153
Dazhou	Asia	51.8137
Qiqihar	Asia	57.4215
Osh	Asia	40.0988
Bishkek	Asia	25.5065
Misawa	Asia	38.8841
SiemReap	Asia	30.6878
PhnomPenh	Asia	26.2573
Xichang	Asia	53.2658
Buriram	Asia	47.5455
Jinghong	Asia	41.3732
Liuzhou	Asia	50.8088
Jiuzhaigou	Asia	47.3303
Wanzhou	Asia	53.4308
Mohe	Asia	57.9447
Jiamusi	Asia	49.0652
Anshun	Asia	53.1085
Tongren	Asia	55.4656
Baishan	Asia	49.7032
Dunhuang	Asia	43.5056
Yichun(Jiangxi)	Asia	51.1443
Xigaze	Asia	56.0029
Lanzhou	Asia	40.5722
Wuyishan	Asia	48.821
Wuzhou	Asia	49.308
Tangshan	Asia	44.5421
Wuxi	Asia	37.6516
Xi'an	Asia	38.9356
Ordos	Asia	45.8575
Yinchuan	Asia	40.1496
Aksu	Asia	52.9985
Dongying	Asia	48.53
Baku	Asia	21.7323
Beirut	Asia	19.507
Dawadmi	Asia	41.7796
AlUla	Asia	31.7317
Qaisumah	Asia	32.0005
Taif	Asia	30.1786
Arar	Asia	26.4044
Rafha	Asia	33.9601
Wuhai	Asia	49.3173
Xiangyang	Asia	52.8686
Baise	Asia	53.4281
Daqing	Asia	54.8748
Ganja	Asia	44.443
Gabala	Asia	44.1306
Nakchivan	Asia	42.5327
Dubai	Asia	11.1049
AlAin	Asia	25.8018
AbuDhabi	Asia	13.3875
RasalKhaimah	Asia	23.2144
SirBaniYasIsland	Asia	38.3188
Fujairah	Asia	24.9478
Korla	Asia	49.7575
Jinzhou	Asia	54.709
Jining	Asia	55.7857
Ulanhot	Asia	56.5244
Zunyi	Asia	49.1554
Hailar	Asia	44.1654
Xuzhou	Asia	53.0974
Bayannur	Asia	54.4207
Jiujiang	Asia	52.7501
Chaoyang	Asia	61.4058
Xinyuan	Asia	66.8268
Hami	Asia	56.445
Tianjin	Asia	37.494
Yibin	Asia	55.8363
Burqin	Asia	61.6963
Chongqing	Asia	38.1686
Daocheng	Asia	48.6543
Weifang	Asia	46.3654
Weihai	Asia	33.3251
Chengdu	Asia	37.8203
Baoshan	Asia	50.5464
Baotou	Asia	49.5399
Erenhot	Asia	49.0412
Hail	Asia	26.5924
Madinah	Asia	16.7669
Jouf	Asia	29.9384
Gurayat	Asia	25.9589
Hofuf	Asia	29.9838
Nejran	Asia	25.0606
Dammam	Asia	10.7926
Turaif	Asia	30.5391
Tabuk	Asia	21.3813
Bahrain	Asia	14.1964
Urumqi	Asia	42.7483
Lianyungang	Asia	49.2998
Luoyang	Asia	50.9926
WadialDawaser	Asia	45.0291
Linyi	Asia	49.5414
Xiahe	Asia	56.2471
Kuqa	Asia	60.5839
Hotan	Asia	53.2129
Yulin	Asia	50.2818
Dali	Asia	47.1753
Quanzhou	Asia	40.0206
Yushu	Asia	49.6927
Qingdao	Asia	29.9741
Jinchang	Asia	54.8729
Qianjiang	Asia	53.7019
Dalian	Asia	35.2486
Yangzhou	Asia	46.2669
Nyingchi	Asia	41.3444
Yining	Asia	53.3901
YanbualBahr	Asia	26.7793
Riyadh	Asia	14.0564
Gassim	Asia	26.9968
Jixi	Asia	57.0328
Harbin	Asia	41.0946
Manzhouli	Asia	45.0449
Enshi	Asia	52.4845
Yan'an	Asia	52.7225
Changzhou	Asia	45.1969
Shantou	Asia	45.6626
Bole	Asia	58.8962
Qamdo	Asia	52.024
Guyuan	Asia	57.0547
Guangyuan	Asia	55.54
Tongliao	Asia	55.3842
Golmud	Asia	52.3778
Bisha	Asia	37.2733
Zhoushan	Asia	45.0122
Simao	Asia	54.911
AlBaha	Asia	38.6579
Jeddah	Asia	12.4737
Wedjh	Asia	35.5675
Sharurah	Asia	31.5622
Abha	Asia	24.9027
Jazan	Asia	25.4855
Lhasa	Asia	42.1958
Sanya	Asia	35.5266
Yichun(Heilongjiang)	Asia	60.5383
Lijiang	Asia	37.7038
Fuzhou	Asia	34.9528
Deqen	Asia	43.3044
Yantai	Asia	35.9846
Luzhou	Asia	50.1554
ChiangRai	Asia	30.9198
UdonThani	Asia	34.9653
Ranong	Asia	32.4036
Fukushima	Asia	36.2583
Kitakyushu	Asia	32.4369
Miyakejima	Asia	40.8947
Matsuyama	Asia	32.368
Oki	Asia	35.1615
Okinawa	Asia	21.5569
Masuda	Asia	38.7779
Iwakuni	Asia	40.3206
Akita	Asia	34.0633
Malacca	Asia	32.7146
Shirahama	Asia	31.0346
Nakashibetsu	Asia	33.045
Nagoya	Asia	29.0434
Nagasaki	Asia	32.7931
Mukah	Asia	35.7739
Penang	Asia	21.1295
LahadDatu	Asia	37.8956
TanjungManis	Asia	37.1915
Kudat	Asia	38.4213
Tawau	Asia	30.8908
TokyoNarita	Asia	19.272
Bario	Asia	33.6671
Bintulu	Asia	28.7273
Pangkor	Asia	31.9572
Tokushima	Asia	31.0583
Aqaba	Asia	24.3511
Aomori	Asia	33.8924
Amman	Asia	22.4621
Wajima	Asia	35.4825
Sandakan	Asia	33.5574
Atyrau	Asia	24.0707
Uralsk	Asia	35.3284
Kostanay	Asia	40.4905
Zhezkazgan	Asia	42.7057
Karaganda	Asia	39.5777
Almaty	Asia	21.5928
Kokshetau	Asia	47.8143
Taraz	Asia	42.6975
Semey	Asia	39.6707
Petropavlovsk(KZ)	Asia	45.8012
Shymkent	Asia	29.9712
Izumo	Asia	32.7325
Toyama	Asia	36.9041
Amami	Asia	31.283
Fukuoka	Asia	20.1748
Fukue	Asia	31.8415
Takamatsu	Asia	29.1225
Hiroshima	Asia	32.9019
Mulu	Asia	30.163
Langkawi	Asia	15.4373
KualaLumpur	Asia	19.3171
Ipoh	Asia	24.7625
AlorSetar	Asia	32.6772
JohorBahru	Asia	36.9006
Phitsanulok	Asia	43.7149
Kuching	Asia	22.3396
Wakkanai	Asia	32.569
Astana	Asia	19.0032
Tsushima	Asia	28.3726
Kochi(JP)	Asia	35.6897
Peshawar	Asia	32.0126
Faisalabad	Asia	39.649
SaiduSharif	Asia	42.7654
DeraIsmailKhan	Asia	47.5738
Lahore	Asia	26.7127
RahimYarKhan	Asia	58.5125
Panjgur	Asia	54.1777
Sui	Asia	60.069
Chitral	Asia	57.1539
Sukkur	Asia	53.3116
Turbat	Asia	49.8706
Islamabad	Asia	26.4134
Kadanwari	Asia	58.4861
Dalbandin	Asia	59.1434
Karachi	Asia	26.8922
CocosIslands	Asia	19.8098
Doha	Asia	13.0862
Dhaka	Asia	29.4876
Chittagong	Asia	35.7066
Jessore	Asia	43.7204
Barisal	Asia	43.2076
Ishurdi	Asia	44.8697
Cox'sBazar	Asia	40.2565
Rajshahi	Asia	54.6471
Sylhet	Asia	37.3288
Saidpur	Asia	50.7362
Gilgit	Asia	49.2636
KumeJima	Asia	28.2141
Quetta	Asia	36.9574
Hyderabad(PK)	Asia	43.9323
Sendai	Asia	33.0549
Shizuoka	Asia	35.137
Shonai	Asia	36.5974
Hachijojima	Asia	22.1817
Rishiri	Asia	29.5496
Kushiro	Asia	32.8785
Kagoshima	Asia	33.0108
Memambetsu	Asia	33.6177
Matsumoto	Asia	37.998
Miyako	Asia	22.9077
Asahikawa	Asia	33.3543
Okayama	Asia	34.0013
Mohenjodaro	Asia	60.1846
Tottori	Asia	34.9787
Miyazaki	Asia	30.9299
Tokyo	Asia	27.5249
Hanamaki	Asia	41.8699
Nawabshah	Asia	45.3454
Multan	Asia	32.2719
Bahawalpur	Asia	46.9001
DeraGhaziKhan	Asia	45.4407
Skardu	Asia	52.2866
Gwadar	Asia	54.5477
Dadu	Asia	45.9355
Sialkot	Asia	33.4097
Zhob	Asia	58.0098
Komatsu	Asia	32.458
Zaysan	Asia	44.0035
KotaBharu	Asia	33.1937
Aktobe	Asia	29.1669
Jolo	Asia	56.378
Marinduque	Asia	38.3472
Dumaguete	Asia	34.8662
Tuguegarao	Asia	44.3241
Cauayan	Asia	46.0957
Pagadian	Asia	44.1001
Virac	Asia	38.5591
Manila	Asia	23.4068
Caticlan	Asia	26.464
Dipolog	Asia	39.6428
Surigao	Asia	41.1049
Hodeidah	Asia	70.2647
Aden	Asia	31.7267
Basco	Asia	36.85
Zamboanga	Asia	37.7675
Ilo-Ilo	Asia	30.3094
Kalibo	Asia	24.5053
Phonsavan	Asia	42.3715
Coron	Asia	30.7797
SangaSanga	Asia	57.4982
Pakse	Asia	49.0596
AlGhaydah	Asia	62.0251
Ataq	Asia	57.9942
Taizz	Asia	54.978
Vientiane	Asia	23.7879
MuangXay	Asia	44.5192
LuangNamtha	Asia	43.0112
Savannakhet	Asia	50.533
Houeisay	Asia	49.1076
ChristmasIsland	Asia	21.1212
Pokhara	Asia	41.2075
Bhadrapur	Asia	44.639
Biratnagar	Asia	45.5288
Kathmandu	Asia	19.8454
Bharatpur	Asia	35.7717
Tumlingtar	Asia	47.8129
Jumla	Asia	65.9656
Surkhet	Asia	54.7169
Nepalganj	Asia	44.3949
Lukla	Asia	37.5784
Pavlodar	Asia	40.9692
Mukalla	Asia	42.8345
Sayun	Asia	38.1063
Sanaa	Asia	59.2695
Socotra	Asia	60.0867
Tagbilaran	Asia	26.473
Tacloban	Asia	35.8946
Ozamis	Asia	42.1558
Dhangarhi	Asia	49.6984
Bhairawa	Asia	43.9524
Nan	Asia	36.5203
Phuket	Asia	11.6883
Sukhothai	Asia	47.2551
Labuan	Asia	27.3215
LongBanga	Asia	39.3501
TiomanIsland	Asia	41.6911
Sibu	Asia	26.0575
Limbang	Asia	36.592
KotaKinabalu	Asia	21.5157
Obihiro	Asia	33.5604
Iki	Asia	30.0787
Kumamoto	Asia	30.3781
Niigata	Asia	36.3099
Kamishly	Asia	102.066
Latakia	Asia	60.9293
Aleppo	Asia	68.552
Damascus	Asia	36.003
Osaka	Asia	23.8603
Kuantan	Asia	31.5981
Ust-Kamenogorsk	Asia	39.3098
Aktau	Asia	22.2778
Kyzylorda	Asia	37.009
Jomsom	Asia	51.7934
Simara	Asia	34.905
LuangPrabang	Asia	29.2766
CagayandeOro	Asia	35.4281
Cebu	Asia	23.5893
Janakpur	Asia	38.3427
Laoag	Asia	40.7076
SanJose(PH)	Asia	38.7501
Monbetsu	Asia	35.2029
Angeles	Asia	29.9654
Catarman	Asia	44.4714
Naga	Asia	42.9532
DelCarmen	Asia	34.0051
Dolpa	Asia	57.963
Legaspi	Asia	38.8414
PuertoPrincesa	Asia	29.2572
Davao	Asia	32.0076
Simikot	Asia	65.1102
Butuan	Asia	39.9525
Masbate	Asia	43.5114
Bacolod	Asia	33.5424
Camiguin	Asia	36.6091
GeneralSantos	Asia	39.665
Cotabato	Asia	45.0194
Lille	Europe	32.4476
Montpellier	Europe	30.4706
Kiev	Europe	39.0064
Agen	Europe	34.1959
Chambery	Europe	34.5674
Brest(FR)	Europe	30.1807
Calvi	Europe	25.7841
Albert	Europe	30.7542
Belgrade	Europe	23.2862
Kristianstad	Europe	40.0322
Malmo	Europe	32.9752
Vasteras	Europe	29.3928
Kalmar	Europe	30.3772
Hemavan	Europe	28.3242
Orebro	Europe	40.5873
Visby	Europe	25.1679
Sveg	Europe	36.8347
Kramfors	Europe	33.509
Nis	Europe	37.9172
Pristina	Europe	26.6979
Vilhelmina	Europe	29.549
Caen	Europe	37.1709
Lulea	Europe	22.8882
Lyon	Europe	23.225
Rodez	Europe	34.8563
LeTouquet	Europe	33.4335
Oskarshamn	Europe	42.3253
Nantes	Europe	26.894
Beziers	Europe	36.5404
Lannion	Europe	44.3962
Poitiers	Europe	40.5827
Carcassonne	Europe	34.2502
Toulon	Europe	31.2631
Toulouse	Europe	22.3104
Pau	Europe	31.9878
Perpignan	Europe	35.6074
Pajala	Europe	34.1872
Mora	Europe	39.9148
Are	Europe	26.6752
Marseille	Europe	20.3183
Aurillac	Europe	39.9517
Basel	Europe	21.0214
St-Malo	Europe	45.8163
Ajaccio	Europe	24.4887
Quimper	Europe	41.1385
St-etienne	Europe	34.7474
Strasbourg	Europe	29.4766
Kiruna	Europe	20.3957
Metz	Europe	33.0963
Tours	Europe	36.4218
Goteborg	Europe	19.7846
Stockholm	Europe	17.5839
Umea	Europe	23.6609
Ronneby	Europe	32.5736
Trollhattan	Europe	33.1319
Vaxjo	Europe	36.9877
Hagfors	Europe	41.1024
Dole	Europe	37.0746
Epinal	Europe	37.1759
Jonkoping	Europe	34.8705
Arvidsjaur	Europe	30.1868
Figari	Europe	22.6034
Angelholm	Europe	33.8919
Ornskoldsvik	Europe	29.3428
Sundsvall	Europe	35.7433
Bordeaux	Europe	24.6735
Lycksele	Europe	29.6518
Skelleftea	Europe	23.9767
Karlstad	Europe	49.0754
Clermont-Ferrand	Europe	37.9249
Chateauroux	Europe	37.2148
Borlange	Europe	33.8844
Gallivare	Europe	27.5267
Chalons-en-Champagne	Europe	32.2016
Nykoping	Europe	29.8616
Kurgan	Europe	51.6451
Amderma	Europe	33.4805
Pechora	Europe	59.2244
Yuzhno-Sakhalinsk	Europe	33.7047
Ulan-Ude	Europe	43.1205
Bugulma	Europe	46.4225
Evensk	Europe	41.6661
Taganrog	Europe	62.2645
Kirensk	Europe	56.8585
NizhnyNovgorod	Europe	40.261
Tarko-Sale	Europe	42.6173
Gorno-Altaysk	Europe	43.0066
Leshukonskoye	Europe	54.7157
Kazan	Europe	27.3419
Penza	Europe	50.264
Perm	Europe	35.8122
Norilsk	Europe	38.8593
Igrim	Europe	53.7702
Nalchik	Europe	39.938
Bogorodskoye	Europe	50.3767
Zonalnoye	Europe	55.7812
Blagoveschensk	Europe	41.5629
Srednekolymsk	Europe	38.4118
Yekaterinburg	Europe	32.9018
Saratov	Europe	48.135
Tomsk	Europe	43.4689
Magnitogorsk	Europe	45.4637
Khonuu	Europe	40.4883
Varandey	Europe	51.0532
Bor	Europe	57.999
Okha	Europe	47.7921
Sakkyryr	Europe	37.1386
Suntar	Europe	46.3856
Nizhnekamsk	Europe	38.7679
Aldan	Europe	56.284
Elista	Europe	50.9129
Syktyvkar	Europe	38.0858
Murmansk	Europe	32.9008
Yerbogachen	Europe	35.7891
Turukhansk	Europe	49.6938
Stavropol	Europe	41.4348
Samara	Europe	31.0566
Sashylakh	Europe	40.1114
Belgorod	Europe	52.4722
Abakan	Europe	43.7798
Neryungri	Europe	39.1341
Petrozavodsk	Europe	46.4351
Komsomolsk-na-Amure	Europe	57.8855
Chita	Europe	41.671
Gelendzhik	Europe	44.7724
Ust-Tsilma	Europe	56.2858
Zyryanka	Europe	45.3265
Kemerovo	Europe	43.0921
Krasnoyarsk	Europe	36.6287
Pevek	Europe	41.6323
Yakutsk	Europe	33.1757
Ivanovo	Europe	46.2869
Nyagan	Europe	54.0259
Igarka	Europe	52.7997
Yaroslavl	Europe	46.7293
Saransk	Europe	50.8578
Khabarovsk	Europe	35.4127
Krasnodar	Europe	44.8742
Vorkuta	Europe	55.1231
Ukhta	Europe	42.2371
Magadan	Europe	30.0696
Kirovsk	Europe	36.0445
Yuzhno-Kurilsk	Europe	40.0945
Kogalym	Europe	44.0908
Berezovo	Europe	46.1566
Kaliningrad	Europe	34.5369
Orsk	Europe	51.8171
Bodaybo	Europe	48.3345
Olekminsk	Europe	42.0394
StPetersburg	Europe	25.8283
Surgut	Europe	36.5348
Mirny	Europe	34.2075
Orenburg	Europe	40.8741
Vladivostok	Europe	34.9328
Shakhtersk	Europe	52.7049
Ufa	Europe	34.0036
Chokurdakh	Europe	39.7111
Anadyr	Europe	29.7533
Dikson	Europe	44.4828
Sovetsky	Europe	51.5643
Uray	Europe	54.4536
Kursk	Europe	62.5724
Polyarny	Europe	35.9628
Kotlas	Europe	59.5209
Novosibirsk	Europe	32.2978
Barnaul	Europe	45.015
Vladikavkaz	Europe	39.5666
Naryan-Mar	Europe	33.4196
Bratsk	Europe	44.9354
NovyUrengoy	Europe	29.3716
Khanty-Mansiysk	Europe	34.8517
Ivano-Frankivsk	Europe	77.5413
Vinnytsia	Europe	55.8633
Sonderborg	Europe	32.6269
Billund	Europe	20.945
Karup	Europe	33.7875
Copenhagen	Europe	16.8069
Aalborg	Europe	25.5203
Aarhus	Europe	28.9344
Bornholm	Europe	26.5465
IsleofMan	Europe	25.0708
Lviv	Europe	71.0278
Kherson	Europe	52.0488
Simferopol	Europe	50.0117
Luhansk	Europe	76.9436
Odesa	Europe	44.825
Uzhhorod	Europe	83.2703
Dnipropetrovsk	Europe	53.0756
Kharkiv	Europe	57.1535
Donetsk	Europe	70.3467
FaroeIslands	Europe	20.4474
Jersey	Europe	22.4104
KrivyiRih	Europe	62.8528
Zaporizhia	Europe	62.5951
Ulyanovsk	Europe	40.2862
Voronezh	Europe	53.4086
Lensk	Europe	45.1476
Volgograd	Europe	43.773
Bergerac	Europe	36.8137
LePuy	Europe	35.2906
Cherbourg	Europe	47.9694
Bastia	Europe	24.8434
Biarritz	Europe	29.8037
Chernivtsi	Europe	74.7642
Limoges	Europe	39.6254
Angers	Europe	41.352
Nice	Europe	17.4726
Paris	Europe	19.4546
Brive-La-Gaillarde	Europe	39.7916
LaRochelle	Europe	37.2626
Lorient	Europe	41.1952
Kaunas	Europe	34.9562
Klaipeda	Europe	33.3713
Vilnius	Europe	22.4169
Rennes	Europe	35.1425
Izhevsk	Europe	43.4031
Mykolaiv	Europe	56.8603
Graz	Europe	29.8945
Solovetsky	Europe	55.5118
Petropavlovsk(RU)	Europe	33.0645
Chelyabinsk	Europe	39.6284
Cherepovets	Europe	48.1545
Mys-Kamenny	Europe	48.277
Tirana	Europe	27.4723
Mariehamn	Europe	26.4137
Nadym	Europe	33.1433
Grozny	Europe	33.3937
Nojabrsk	Europe	36.7615
Tyumen	Europe	37.1128
Novokuznetsk	Europe	45.3584
Nogliki	Europe	48.469
Ust-Kut	Europe	52.8108
Usinsk	Europe	43.3873
Yoshkar-Ola	Europe	45.0215
MineralnyeVody	Europe	30.8774
VelikyUstyug	Europe	63.1257
Lipetsk	Europe	56.0608
Cheboksary	Europe	44.4279
Sochi	Europe	23.4822
Astrakhan	Europe	40.0428
Omsk	Europe	39.9962
Linz	Europe	34.6212
Klagenfurt	Europe	36.245
Innsbruck	Europe	28.8947
Salzburg	Europe	25.7387
Vienna	Europe	17.8773
Longyearbyen	Europe	16.3283
Moscow	Europe	26.7832
Nizhnevartovsk	Europe	39.0416
Rostov	Europe	55.4369
Sevastopol	Europe	58.6414
Kirov	Europe	51.9318
Arkhangelsk	Europe	35.114
Tambov	Europe	56.1873
Beloyarsky	Europe	47.5089
Irkutsk	Europe	34.7971
Tiksi	Europe	37.7369
BelayaGora	Europe	38.8309
Makhachkala	Europe	31.377
Salekhard	Europe	31.9165
Anapa	Europe	49.1465
IturupIsland	Europe	37.3991
Chersky	Europe	36.4856
Bodo	Europe	21.148
Bratislava	Europe	33.885
Venice	Europe	21.173
Alghero	Europe	29.1095
Trieste	Europe	29.9163
Turin	Europe	28.1835
Florence(IT)	Europe	23.5468
Perugia	Europe	32.4881
Foggia	Europe	38.6369
Gomel	Europe	51.2811
Grodno	Europe	51.4868
Brest(BY)	Europe	57.8489
Minsk	Europe	30.4358
Bologna	Europe	21.1037
SanDominoIsland	Europe	45.7151
Milos	Europe	21.3854
Kerkyra	Europe	17.9518
Chania	Europe	21.9336
Ioannina	Europe	33.8392
Megisti	Europe	40.5443
Kalamata	Europe	29.178
Rhodes	Europe	20.0407
Athens(GR)	Europe	20.3105
Chios	Europe	26.5991
Preveza	Europe	25.6468
Limnos	Europe	27.6649
Genoa	Europe	30.6356
Kozani	Europe	39.5283
ReggioDiCalabria	Europe	34.9256
Podgorica	Europe	19.7058
Islay	Europe	30.4174
London(UK)	Europe	18.0745
Manston	Europe	27.9421
ShetlandIslands	Europe	28.2763
Wick	Europe	38.3332
Comiso	Europe	36.7977
Rome	Europe	18.6778
Cuneo	Europe	40.2869
Parma	Europe	32.674
Brindisi	Europe	30.5389
Pescara	Europe	34.7805
Cagliari	Europe	28.4177
Olbia	Europe	23.0256
Vieste	Europe	37.6123
Bolzano	Europe	34.6847
Budapest	Europe	23.2137
Debrecen	Europe	40.3911
Balaton	Europe	42.2156
Palermo	Europe	26.0732
Groningen	Europe	37.2546
Eindhoven	Europe	32.7042
Amsterdam	Europe	20.8663
Maastricht	Europe	40.869
Ancona	Europe	38.1366
Milan	Europe	20.3943
Manchester	Europe	20.1163
ZakinthosIsland	Europe	22.9432
Karpathos	Europe	23.0662
Catania	Europe	24.114
Kerry	Europe	26.7255
Dublin	Europe	15.7321
Waterford	Europe	29.4671
Cork	Europe	17.9048
Riga	Europe	26.1938
Donegal	Europe	33.2174
Shannon	Europe	19.0025
Stord	Europe	29.2924
Hasvik	Europe	28.1946
Bronnoysund	Europe	27.5619
Lampedusa	Europe	23.3035
Haugesund	Europe	22.7018
Alesund	Europe	22.6943
Stavanger	Europe	20.4122
Lakselv	Europe	24.0269
Trondheim	Europe	21.6203
Roros	Europe	29.7018
Mosjoen	Europe	28.2787
Sogndal	Europe	29.4519
Rost	Europe	23.4825
Sorkjosen	Europe	28.1874
Vardo	Europe	24.8026
Molde	Europe	24.1134
Kirkenes	Europe	19.5262
Kastoria	Europe	46.7674
Pantelleria	Europe	25.1797
Verona	Europe	30.474
AstypalaiaIsland	Europe	22.6081
Thira	Europe	16.1038
Alexandroupolis	Europe	33.1858
Skyros	Europe	28.0568
Thessaloniki	Europe	25.2515
Irakleion	Europe	19.4738
Samos	Europe	24.3207
Siteia	Europe	32.2907
Skiathos	Europe	28.415
Mykonos	Europe	16.0647
Patrai	Europe	36.1895
Pisa	Europe	26.2231
Kythira	Europe	28.9748
Mytilini	Europe	27.0999
Kavala	Europe	37.3004
Volos	Europe	35.8243
Kos	Europe	21.0213
Rimini	Europe	34.7711
Crotone	Europe	36.8709
Trapani	Europe	32.3295
Bari	Europe	28.0967
LameziaTerme	Europe	30.1725
Naples	Europe	26.8507
ElbaIsland	Europe	32.9989
Kefallinia	Europe	19.9958
Belfast	Europe	26.5582
LeedsBradford	Europe	30.3848
Birmingham(UK)	Europe	23.3483
Pula	Europe	27.7623
Gibraltar	Europe	17.4109
Joensuu	Europe	34.0253
Pori	Europe	38.576
Varkaus	Europe	46.362
Rovaniemi	Europe	18.4643
Vaasa	Europe	26.5245
Kokkola	Europe	34.6566
Kajaani	Europe	31.535
Kuusamo	Europe	23.3068
Enontekio	Europe	31.217
Osijek	Europe	40.1834
Jyvaskyla	Europe	34.2064
Savonlinna	Europe	39.4262
Turku	Europe	32.1766
Oulu	Europe	26.7753
Kemi	Europe	30.0844
Tampere	Europe	32.0684
Helsinki	Europe	18.4511
Ivalo	Europe	15.6942
Kuopio	Europe	30.1723
Kittila	Europe	16.1004
Lappeenranta	Europe	36.2251
Malta	Europe	15.2933
Seinajoki	Europe	41.1367
Liege	Europe	32.856
Zadar	Europe	29.6512
Rijeka	Europe	32.9789
Plovdiv	Europe	40.5013
Varna	Europe	28.6642
Burgas	Europe	34.7598
Sofia	Europe	24.0705
Cluj-Napoca	Europe	27.8344
Bacau	Europe	40.716
Suceava	Europe	38.2774
SatuMare	Europe	42.5174
TirguMures	Europe	39.7393
Constanta	Europe	36.9607
Sibiu	Europe	38.2352
Zagreb	Europe	22.3081
Bucharest	Europe	23.5287
Oradea	Europe	40.9054
Craiova	Europe	39.4987
Timisoara	Europe	35.4257
Ljubljana	Europe	26.4068
Berne	Europe	30.9381
Zurich	Europe	16.2798
Lugano	Europe	32.1045
Altenrhein	Europe	29.9809
Geneva	Europe	14.1559
Split	Europe	21.7375
Dubrovnik	Europe	14.6807
Iasi	Europe	29.8125
Brussels	Europe	21.5067
Oostende	Europe	33.7727
Augsburg	Europe	31.7101
Edinburgh	Europe	20.3153
Dundee	Europe	30.9303
Bristol	Europe	28.9092
Barra	Europe	29.2266
Exeter	Europe	37.2554
Inverness	Europe	26.6727
Oban	Europe	31.5355
Durham	Europe	34.6659
Newcastle(UK)	Europe	24.2844
Oxford	Europe	27.7566
Stornoway	Europe	31.1469
Anglesey	Europe	32.8877
Nottingham	Europe	29.6862
Lydd	Europe	28.6902
Tiree	Europe	33.83
IslesofScilly	Europe	47.7576
Doncaster	Europe	32.2486
Blackpool	Europe	32.2845
Newquay	Europe	35.6507
Southampton	Europe	29.5808
Glasgow(UK)	Europe	23.0881
Gloucester	Europe	32.6586
Norwich	Europe	32.2559
Aberdeen(UK)	Europe	24.4659
Derry	Europe	36.2514
Benbecula	Europe	33.6678
Cologne	Europe	27.1706
Friedrichshafen	Europe	35.9463
Karlsruhe	Europe	34.4289
Paderborn	Europe	34.5671
Dresden	Europe	33.7361
Bremen	Europe	29.6907
Rostock	Europe	37.4731
Hannover	Europe	25.1103
Erfurt	Europe	37.592
Stuttgart	Europe	25.5454
Frankfurt	Europe	18.9278
Kevelaer	Europe	31.6595
Hamburg	Europe	20.9449
Leipzig	Europe	31.5564
Kassel	Europe	35.343
Muenster	Europe	34.9829
Memmingen	Europe	32.4159
Heringsdorf	Europe	35.7907
Berlin	Europe	21.2152
Simmern	Europe	31.5291
Saarbrucken	Europe	34.4427
Dortmund	Europe	33.9075
Lubeck	Europe	32.7236
Magdeburg	Europe	36.3358
Munich	Europe	19.1811
Nuremberg	Europe	27.2557
Duesseldorf	Europe	22.0282
Honningsvag	Europe	27.9142
Moss	Europe	29.9219
Westerland	Europe	34.4694
Andenes	Europe	23.9477
Luxembourg	Europe	19.1066
Ibiza	Europe	18.1473
Reus	Europe	29.2254
Murcia	Europe	35.2869
Tenerife	Europe	19.3126
Leon(ES)	Europe	40.4062
Almeria	Europe	34.434
Jerez	Europe	31.5937
Valverde	Europe	27.9075
Sevilla	Europe	26.0055
Zaragoza	Europe	35.3754
Santander	Europe	30.2503
Vigo	Europe	30.5252
Burgos	Europe	33.4026
SantaCruzdeTenerife	Europe	26.3763
SanSebastianLaGomera	Europe	28.604
Barcelona(ES)	Europe	17.8834
Valencia(ES)	Europe	24.3234
SantaCruzdelaPalma	Europe	26.8657
Logrono	Europe	34.7995
Valladolid	Europe	34.1987
Pamplona	Europe	34.5784
Lleida	Europe	31.8091
Melilla	Europe	28.2617
Badajoz	Europe	39.7121
Asturias	Europe	31.1288
MoIRana	Europe	28.6495
Bergen	Europe	20.2846
Floro	Europe	26.179
Orland	Europe	30.7473
Harstad	Europe	21.1842
Batsfjord	Europe	26.7475
Namsos	Europe	32.2972
Oslo	Europe	16.6959
Bardufoss	Europe	22.3378
Prague	Europe	20.6503
Lanzarote	Europe	20.4473
Brno	Europe	39.3341
Pardubice	Europe	36.148
Ostrava	Europe	43.2132
Knock	Europe	26.756
PalmadeMallorca	Europe	20.7293
Ceuta	Europe	33.983
SantiagodeCompostela	Europe	27.0157
Salamanca	Europe	35.0549
Bilbao	Europe	23.8784
GranCanaria	Europe	23.4359
Alicante	Europe	25.2719
KarlovyVary	Europe	34.6178
Tromso	Europe	18.5488
Girona	Europe	30.1504
Menorca	Europe	20.1703
Rzeszow	Europe	33.1465
Tuzla	Europe	34.1195
Sarajevo	Europe	23.5097
BanjaLuka	Europe	36.7298
Sliac	Europe	51.3186
Kosice	Europe	34.6351
Beja	Europe	31.0978
VilaReal	Europe	36.2196
Terceira	Europe	21.1581
Funchal	Europe	19.2614
Poznan	Europe	32.907
PontaDelgada	Europe	18.3133
PortoSanto	Europe	20.5857
Faro	Europe	19.8642
Horta	Europe	22.552
SantaMariaIsland	Europe	20.1512
Braganca	Europe	47.4607
Lisbon	Europe	18.3055
Poprad	Europe	44.4646
Guernsey	Europe	25.8892
Chisinau	Europe	28.7808
Porto	Europe	23.5889
FloresIsland	Europe	22.0448
Granada	Europe	33.0485
Warsaw	Europe	22.2067
Lublin	Europe	35.8631
Madrid	Europe	19.9555
Malaga	Europe	19.6678
Kardla	Europe	34.8171
Tallinn	Europe	21.827
Kuressaare	Europe	33.1824
Tartu	Europe	40.9943
Ohrid	Europe	35.8174
Skopje	Europe	25.4908
Grimsey	Europe	37.5809
Akureyri	Europe	22.0532
Szczecin	Europe	37.024
Vopnafjordur	Europe	33.3892
Egilsstadir	Europe	25.4736
Isafjordur	Europe	21.9388
Thorshofn	Europe	35.9247
Lodz	Europe	34.7511
Bydgoszcz	Europe	37.3239
Wroclaw	Europe	31.1574
Leknes	Europe	25.8449
Gdansk	Europe	29.5758
Katowice	Europe	33.7097
Krakow	Europe	25.7105
Reykjavik	Europe	13.5069
Alta	Europe	20.8074
Fuerteventura	Europe	20.8875
Kristiansand	Europe	24.3749
Hammerfest	Europe	24.3019
Fagernes	Europe	31.4157
LosAngeles	North America	23.7876
Medford	North America	30.0099
GrandRapids(US-MN)	North America	44.1717
Gulfport	North America	29.912
TellerMission	North America	39.3891
CorpusChristi	North America	34.4082
Charleston(US-WV)	North America	37.1032
Columbus(US-OH)	North America	28.4848
LakeCharles	North America	38.5599
DevilsLake	North America	41.4991
WolfPoint	North America	42.1177
Kodiak	North America	32.931
Nikolski	North America	31.8184
RapidCity	North America	29.9383
Ambler	North America	42.0585
ColdBay	North America	32.4597
CedarCity	North America	36.4391
Boston	North America	21.8964
Cordova	North America	31.4058
MuscleShoals	North America	41.0354
Chadron	North America	42.1412
Pellston	North America	39.0642
StMarys	North America	36.8003
Inyokern	North America	32.988
Petersburg	North America	29.985
Dillingham	North America	31.6504
Manistee	North America	38.4805
Bangor	North America	32.5021
Mcgrath	North America	39.706
Cortez	North America	40.2441
Hagerstown	North America	34.2982
Columbus(US-GA)	North America	36.9023
Kona	North America	21.6402
Allakaket	North America	33.3893
Aspen	North America	26.1187
Nuiqsut	North America	40.8586
Dubois	North America	45.9876
PortMoller	North America	47.0379
DutchHarbor	North America	29.4411
Hilo	North America	25.0738
Omaha	North America	28.0731
Ithaca	North America	36.8705
Billings	North America	30.3588
BlockIsland	North America	40.0944
Bethel	North America	32.6889
Bismarck	North America	30.7934
CrookedCreek	North America	46.6885
Salina	North America	40.1542
SaranacLake	North America	38.0706
Mcallen	North America	33.249
Macon	North America	36.9185
Mccook	North America	42.9951
KansasCity	North America	28.7444
Merced	North America	34.526
GrandForks	North America	33.5452
MasonCity	North America	37.9774
Binghamton	North America	41.1371
Gambell	North America	31.8904
ShowLow	North America	40.3913
Cincinnati	North America	28.468
FortMyers	North America	25.2833
SaltLakeCity	North America	24.7913
Rochester(US-MN)	North America	33.7934
Ogdensburg	North America	47.6157
FortLeonardWood	North America	42.401
Portland(US-OR)	North America	27.534
Greenville(US-NC)	North America	39.4844
LongIslandMacarthur	North America	30.0001
NewBern	North America	38.5124
Providence	North America	32.3524
NewYork	North America	20.5071
Laredo	North America	34.9394
IdahoFalls	North America	32.1197
CapeGirardeau	North America	43.1486
Ketchikan	North America	28.4929
Chico	North America	41.596
NewOrleans	North America	26.6431
CedarRapids	North America	30.6263
Page	North America	42.6377
Columbia(US-SC)	North America	34.3519
Akron	North America	37.5995
Jamestown(US-NY)	North America	43.2355
Havana	North America	23.6916
CayoCoco	North America	22.3529
Chalkyitsik	North America	34.542
Miami	North America	20.9196
Imperial	North America	37.3298
Williamsport	North America	44.4131
Hayden	North America	28.3007
Saginaw	North America	40.7497
Montrose	North America	27.4808
PalmSprings	North America	28.1501
Watertown(US-NY)	North America	41.3371
ArcticVillage	North America	36.626
Greenville(US-SC)	North America	32.6911
Gustavus	North America	27.486
Greensboro	North America	34.459
Iliamna	North America	46.2425
CapeLisburne	North America	41.2374
HealyLake	North America	37.4383
Kahului	North America	21.9888
Galena	North America	33.204
Morgantown	North America	41.1279
Montgomery	North America	37.5173
Shishmaref	North America	38.4848
Charlottesville	North America	34.388
GardenCity	North America	36.7275
Shreveport	North America	35.7893
Sheridan	North America	38.9274
Bloomington	North America	33.4735
Honolulu	North America	19.9542
Kivalina	North America	35.571
Rhinelander	North America	37.6459
Roanoke	North America	34.3975
Roswell	North America	37.0225
Memphis	North America	30.2229
Lansing	North America	36.9174
GreatFalls	North America	33.1705
Phoenix	North America	26.0385
Latrobe	North America	39.9309
NorthPlatte	North America	39.3733
Liberal	North America	43.5203
Scottsbluff	North America	36.645
Bradford	North America	41.7841
Seattle	North America	23.3735
Bakersfield	North America	34.7663
KeyWest	North America	25.4376
Philadelphia	North America	26.9598
Visalia	North America	44.139
Tyler	North America	36.6974
Knoxville	North America	33.4647
Lubbock	North America	33.2673
BullheadCity	North America	33.8438
SantaFe(US)	North America	35.7246
Worland	North America	45.9664
Casper	North America	35.9495
Selawik	North America	36.6251
Rochester(US-NY)	North America	32.0092
Savannah	North America	28.5727
KingSalmon	North America	30.0221
Salisbury	North America	33.6153
Wales	North America	36.9582
Sacramento	North America	30.1101
Texarkana	North America	40.033
Lewisburg	North America	41.9434
Norfolk	North America	31.1117
Lewistown	North America	41.5916
Egegik	North America	35.3051
Birmingham(US)	North America	33.6147
Lawton	North America	37.3516
Laramie	North America	34.8823
LasVegas	North America	20.9533
Detroit	North America	26.7732
Hartford	North America	32.0684
Igiugig	North America	39.0996
Kingman	North America	33.1838
SanLuisObispo	North America	35.3585
StMichael	North America	35.6672
Bozeman	North America	24.9453
Glasgow(US)	North America	41.8058
Longview	North America	40.3768
BarHarbor	North America	40.3981
Harrisburg	North America	34.3893
Albany(US-NY)	North America	34.0604
WallaWalla	North America	39.7428
Alamosa	North America	41.7637
Toledo	North America	37.759
FalsePass	North America	45.8253
Kotlik	North America	43.6252
Hibbing	North America	37.6833
LehighValley	North America	32.2538
Abilene	North America	37.5787
Albuquerque	North America	29.2425
Aberdeen(US)	North America	35.2272
Albany(US-GA)	North America	41.895
Waterloo	North America	39.8353
Lewiston	North America	37.0223
Meridian	North America	43.9026
Glendive	North America	42.5695
Aniak	North America	34.0337
Anchorage	North America	26.8848
DodgeCity	North America	38.2333
Manhattan	North America	37.9809
Spokane	North America	29.929
Shaktoolik	North America	36.1041
SanAntonio	North America	29.278
Homer	North America	35.3427
Marana	North America	36.2578
Tupelo	North America	45.0878
PointHope	North America	36.0078
Buffalo	North America	30.8413
Shageluk	North America	47.847
Baltimore	North America	22.444
Syracuse	North America	32.4829
Ironwood	North America	41.9768
Kotzebue	North America	28.5975
NorthBend	North America	39.1238
Ruby	North America	33.6309
[truncated: 1,245 more rows]
