# Supplementary material for: Pandemic monitoring with global aircraft-based wastewater surveillance networks
Source: Nat Med. 2025 Feb 12;31(3):788–96. doi: 10.1038/s41591-025-03501-4 (PMC11922747; doi:10.1038/s41591-025-03501-4)
Supplement: Supplementary file 5 — Statistical source data. [file 41591_2025_3501_MOESM5_ESM.xlsx]

## Sheet: fig3ab
Origin	Continent	Time to first detection (days)	Outbreak size
Geneva	Europe	14	123
Geneva	Europe	21	478
Geneva	Europe	8	45
Geneva	Europe	21	243
Geneva	Europe	14	85
Geneva	Europe	19	209
Geneva	Europe	19	518
Geneva	Europe	16	440
Geneva	Europe	8	43
Geneva	Europe	3	22
Geneva	Europe	6	19
Geneva	Europe	21	682
Geneva	Europe	20	259
Geneva	Europe	15	168
Geneva	Europe	14	106
Geneva	Europe	11	143
Geneva	Europe	25	381
Geneva	Europe	16	112
Geneva	Europe	18	554
Geneva	Europe	10	74
Geneva	Europe	13	75
Geneva	Europe	15	123
Geneva	Europe	22	951
Geneva	Europe	16	423
Geneva	Europe	9	74
Geneva	Europe	13	129
Geneva	Europe	18	216
Geneva	Europe	14	148
Geneva	Europe	22	466
Geneva	Europe	18	138
Geneva	Europe	12	92
Geneva	Europe	10	62
Geneva	Europe	19	314
Geneva	Europe	13	103
Geneva	Europe	9	64
Geneva	Europe	12	74
Geneva	Europe	18	275
Geneva	Europe	15	324
Geneva	Europe	15	153
Geneva	Europe	19	227
Geneva	Europe	20	279
Geneva	Europe	6	48
Geneva	Europe	15	206
Geneva	Europe	16	84
Geneva	Europe	14	158
Geneva	Europe	14	92
Geneva	Europe	12	137
Geneva	Europe	17	196
Geneva	Europe	22	589
Geneva	Europe	14	89
Geneva	Europe	8	13
Geneva	Europe	15	138
Geneva	Europe	4	25
Geneva	Europe	21	296
Geneva	Europe	20	590
Geneva	Europe	15	166
Geneva	Europe	17	136
Geneva	Europe	21	280
Geneva	Europe	19	423
Geneva	Europe	15	136
Geneva	Europe	23	259
Geneva	Europe	16	356
Geneva	Europe	20	192
Geneva	Europe	20	328
Geneva	Europe	13	191
Geneva	Europe	8	34
Geneva	Europe	16	210
Geneva	Europe	18	231
Geneva	Europe	7	53
Geneva	Europe	7	51
Geneva	Europe	15	133
Geneva	Europe	18	666
Geneva	Europe	2	14
Geneva	Europe	15	55
Geneva	Europe	19	442
Geneva	Europe	10	70
Geneva	Europe	9	103
Geneva	Europe	23	606
Geneva	Europe	12	70
Geneva	Europe	24	838
Geneva	Europe	20	515
Geneva	Europe	19	402
Geneva	Europe	21	479
Geneva	Europe	5	46
Geneva	Europe	11	111
Geneva	Europe	14	90
Geneva	Europe	11	84
Geneva	Europe	10	72
Geneva	Europe	13	92
Geneva	Europe	21	505
Geneva	Europe	10	69
Geneva	Europe	15	281
Geneva	Europe	23	629
Geneva	Europe	9	67
Geneva	Europe	22	599
Geneva	Europe	12	140
Geneva	Europe	8	56
Geneva	Europe	7	35
Geneva	Europe	14	147
Geneva	Europe	18	778
SaoPaulo	S. America	37	18658
SaoPaulo	S. America	31	10790
SaoPaulo	S. America	30	2662
SaoPaulo	S. America	36	14162
SaoPaulo	S. America	29	4637
SaoPaulo	S. America	40	47043
SaoPaulo	S. America	25	1903
SaoPaulo	S. America	31	3493
SaoPaulo	S. America	32	5753
SaoPaulo	S. America	34	6563
SaoPaulo	S. America	34	11417
SaoPaulo	S. America	18	407
SaoPaulo	S. America	27	2180
SaoPaulo	S. America	30	1824
SaoPaulo	S. America	29	3666
SaoPaulo	S. America	30	3960
SaoPaulo	S. America	34	4665
SaoPaulo	S. America	27	2294
SaoPaulo	S. America	30	4477
SaoPaulo	S. America	21	1075
SaoPaulo	S. America	35	13128
SaoPaulo	S. America	36	13117
SaoPaulo	S. America	29	5666
SaoPaulo	S. America	29	5899
SaoPaulo	S. America	30	6599
SaoPaulo	S. America	28	1556
SaoPaulo	S. America	30	4788
SaoPaulo	S. America	31	3506
SaoPaulo	S. America	31	7811
SaoPaulo	S. America	28	3436
SaoPaulo	S. America	17	140
SaoPaulo	S. America	34	9412
SaoPaulo	S. America	19	386
SaoPaulo	S. America	36	22600
SaoPaulo	S. America	23	1695
SaoPaulo	S. America	29	4074
SaoPaulo	S. America	38	24838
SaoPaulo	S. America	22	981
SaoPaulo	S. America	37	12349
SaoPaulo	S. America	27	3523
SaoPaulo	S. America	30	2947
SaoPaulo	S. America	26	2578
SaoPaulo	S. America	23	1302
SaoPaulo	S. America	37	8262
SaoPaulo	S. America	21	617
SaoPaulo	S. America	17	405
SaoPaulo	S. America	30	3894
SaoPaulo	S. America	37	12802
SaoPaulo	S. America	35	14827
SaoPaulo	S. America	22	1069
SaoPaulo	S. America	36	13916
SaoPaulo	S. America	30	5788
SaoPaulo	S. America	38	8022
SaoPaulo	S. America	30	6281
SaoPaulo	S. America	34	10076
SaoPaulo	S. America	31	4878
SaoPaulo	S. America	30	3800
SaoPaulo	S. America	35	8239
SaoPaulo	S. America	31	4497
SaoPaulo	S. America	33	8228
SaoPaulo	S. America	31	5738
SaoPaulo	S. America	29	5702
SaoPaulo	S. America	35	15261
SaoPaulo	S. America	33	8745
SaoPaulo	S. America	29	2576
SaoPaulo	S. America	29	3262
SaoPaulo	S. America	15	190
SaoPaulo	S. America	31	8929
SaoPaulo	S. America	30	3511
SaoPaulo	S. America	33	3291
SaoPaulo	S. America	20	544
SaoPaulo	S. America	28	3753
SaoPaulo	S. America	33	9527
SaoPaulo	S. America	16	233
SaoPaulo	S. America	25	1121
SaoPaulo	S. America	31	3287
SaoPaulo	S. America	13	58
SaoPaulo	S. America	34	6771
SaoPaulo	S. America	28	1417
SaoPaulo	S. America	22	911
SaoPaulo	S. America	30	4679
SaoPaulo	S. America	25	1249
SaoPaulo	S. America	15	208
SaoPaulo	S. America	32	6565
SaoPaulo	S. America	31	4365
SaoPaulo	S. America	33	12880
SaoPaulo	S. America	37	10277
SaoPaulo	S. America	15	222
SaoPaulo	S. America	25	1061
SaoPaulo	S. America	29	3433
SaoPaulo	S. America	29	3089
SaoPaulo	S. America	21	1030
SaoPaulo	S. America	19	758
SaoPaulo	S. America	30	5705
SaoPaulo	S. America	28	2204
SaoPaulo	S. America	30	4798
SaoPaulo	S. America	35	7219
SaoPaulo	S. America	20	404
SaoPaulo	S. America	23	1315
SaoPaulo	S. America	30	2866
Kotabaru	Asia	61	97226
Kotabaru	Asia	56	105101
Kotabaru	Asia	52	63538
Kotabaru	Asia	41	31198
Kotabaru	Asia	49	70314
Kotabaru	Asia	55	91746
Kotabaru	Asia	48	59548
Kotabaru	Asia	62	116835
Kotabaru	Asia	44	45014
Kotabaru	Asia	46	60182
Kotabaru	Asia	48	70702
Kotabaru	Asia	42	33329
Kotabaru	Asia	53	95365
Kotabaru	Asia	52	79184
Kotabaru	Asia	59	97811
Kotabaru	Asia	34	1532
Kotabaru	Asia	53	86636
Kotabaru	Asia	45	38452
Kotabaru	Asia	48	89488
Kotabaru	Asia	55	91728
Kotabaru	Asia	56	88750
Kotabaru	Asia	61	115644
Kotabaru	Asia	56	99265
Kotabaru	Asia	49	61252
Kotabaru	Asia	57	90196
Kotabaru	Asia	62	123829
Kotabaru	Asia	46	64444
Kotabaru	Asia	55	88006
Kotabaru	Asia	47	64169
Kotabaru	Asia	37	13640
Kotabaru	Asia	46	67618
Kotabaru	Asia	51	64632
Kotabaru	Asia	45	51626
Kotabaru	Asia	55	88460
Kotabaru	Asia	50	70497
Kotabaru	Asia	44	42374
Kotabaru	Asia	45	48423
Kotabaru	Asia	39	22840
Kotabaru	Asia	59	112062
Kotabaru	Asia	48	60020
Kotabaru	Asia	51	83968
Kotabaru	Asia	45	59035
Kotabaru	Asia	49	71610
Kotabaru	Asia	51	59066
Kotabaru	Asia	54	89796
Kotabaru	Asia	64	131892
Kotabaru	Asia	50	70243
Kotabaru	Asia	58	109275
Kotabaru	Asia	52	72714
Kotabaru	Asia	50	64774
Kotabaru	Asia	57	101174
Kotabaru	Asia	48	62349
Kotabaru	Asia	64	126153
Kotabaru	Asia	61	90150
Kotabaru	Asia	55	94351
Kotabaru	Asia	54	94596
Kotabaru	Asia	56	97181
Kotabaru	Asia	36	4497
Kotabaru	Asia	45	46677
Kotabaru	Asia	56	94819
Kotabaru	Asia	48	48516
Kotabaru	Asia	56	85377
Kotabaru	Asia	56	112903
Kotabaru	Asia	55	89250
Kotabaru	Asia	51	80043
Kotabaru	Asia	53	91657
Kotabaru	Asia	53	116259
Kotabaru	Asia	57	98227
Kotabaru	Asia	54	88946
Kotabaru	Asia	55	98236
Kotabaru	Asia	54	83559
Kotabaru	Asia	51	67234
Kotabaru	Asia	55	99524
Kotabaru	Asia	55	82468
Kotabaru	Asia	56	80183
Kotabaru	Asia	58	94801
Kotabaru	Asia	46	49293
Kotabaru	Asia	51	74357
Kotabaru	Asia	50	90524
Kotabaru	Asia	49	47041
Kotabaru	Asia	61	110333
Kotabaru	Asia	46	58043
Kotabaru	Asia	41	20888
Kotabaru	Asia	39	21150
Kotabaru	Asia	60	97002
Kotabaru	Asia	56	105742
Kotabaru	Asia	48	52660
Kotabaru	Asia	53	79889
Kotabaru	Asia	47	63900
Kotabaru	Asia	54	107128
Kotabaru	Asia	52	87156
Kotabaru	Asia	51	85893
Kotabaru	Asia	56	89614
Kotabaru	Asia	50	74591
Kotabaru	Asia	52	58269
Kotabaru	Asia	51	79135
Kotabaru	Asia	50	78365
Kotabaru	Asia	55	83218
Kotabaru	Asia	47	58179
Kotabaru	Asia	58	110246
Kalemie	Africa	79	727278
Kalemie	Africa	62	101178
Kalemie	Africa	60	124807
Kalemie	Africa	83	454611
Kalemie	Africa	72	175196
Kalemie	Africa	60	118278
Kalemie	Africa	74	143265
Kalemie	Africa	69	134998
Kalemie	Africa	62	111763
Kalemie	Africa	63	132417
Kalemie	Africa	39	24328
Kalemie	Africa	72	152486
Kalemie	Africa	72	177543
Kalemie	Africa	73	121914
Kalemie	Africa	70	97865
Kalemie	Africa	76	140535
Kalemie	Africa	69	145605
Kalemie	Africa	70	129993
Kalemie	Africa	61	107977
Kalemie	Africa	66	96619
Kalemie	Africa	62	119775
Kalemie	Africa	61	102018
Kalemie	Africa	70	143170
Kalemie	Africa	81	210080
Kalemie	Africa	70	122611
Kalemie	Africa	66	94755
Kalemie	Africa	61	115281
Kalemie	Africa	73	208645
Kalemie	Africa	78	312347
Kalemie	Africa	69	102135
Kalemie	Africa	70	131035
Kalemie	Africa	72	103496
Kalemie	Africa	67	102240
Kalemie	Africa	69	112816
Kalemie	Africa	70	178685
Kalemie	Africa	50	107150
Kalemie	Africa	74	217786
Kalemie	Africa	65	101366
Kalemie	Africa	74	132179
Kalemie	Africa	72	148109
Kalemie	Africa	75	205831
Kalemie	Africa	67	109622
Kalemie	Africa	69	105808
Kalemie	Africa	67	136498
Kalemie	Africa	58	123862
Kalemie	Africa	74	159189
Kalemie	Africa	69	108807
Kalemie	Africa	65	116404
Kalemie	Africa	65	123066
Kalemie	Africa	73	145235
Kalemie	Africa	70	117730
Kalemie	Africa	42	14524
Kalemie	Africa	62	109618
Kalemie	Africa	72	124138
Kalemie	Africa	72	145479
Kalemie	Africa	62	108287
Kalemie	Africa	66	118518
Kalemie	Africa	67	95565
Kalemie	Africa	81	226563
Kalemie	Africa	75	221279
Kalemie	Africa	71	112049
Kalemie	Africa	69	105698
Kalemie	Africa	76	275842
Kalemie	Africa	58	122734
Kalemie	Africa	76	304194
Kalemie	Africa	68	96389
Kalemie	Africa	63	102234
Kalemie	Africa	65	119872
Kalemie	Africa	54	109415
Kalemie	Africa	76	217365
Kalemie	Africa	73	84860
Kalemie	Africa	66	95972
Kalemie	Africa	82	336889
Kalemie	Africa	63	103450
Kalemie	Africa	82	265538
Kalemie	Africa	74	195137
Kalemie	Africa	81	302598
Kalemie	Africa	63	122906
Kalemie	Africa	68	123769
Kalemie	Africa	64	125022
Kalemie	Africa	79	358815
Kalemie	Africa	68	192584
Kalemie	Africa	68	249565
Kalemie	Africa	71	141794
Kalemie	Africa	67	125218
Kalemie	Africa	68	97513
Kalemie	Africa	65	113036
Kalemie	Africa	66	119403
Kalemie	Africa	71	177343
Kalemie	Africa	64	102826
Kalemie	Africa	57	121349
Kalemie	Africa	66	136514
Kalemie	Africa	66	105037
Kalemie	Africa	57	120809
Kalemie	Africa	68	97247
Kalemie	Africa	69	97146
Kalemie	Africa	64	117694
Kalemie	Africa	70	162378
Kalemie	Africa	68	133958
Kalemie	Africa	70	86575
Touggourt	Africa	35	7173
Touggourt	Africa	42	28383
Touggourt	Africa	45	29007
Touggourt	Africa	46	35703
Touggourt	Africa	43	27797
Touggourt	Africa	54	80956
Touggourt	Africa	50	38021
Touggourt	Africa	41	22563
Touggourt	Africa	36	6253
Touggourt	Africa	51	31241
Touggourt	Africa	20	474
Touggourt	Africa	49	42347
Touggourt	Africa	32	3590
Touggourt	Africa	43	25582
Touggourt	Africa	51	63993
Touggourt	Africa	51	51823
Touggourt	Africa	57	114017
Touggourt	Africa	48	31794
Touggourt	Africa	44	31564
Touggourt	Africa	24	1441
Touggourt	Africa	58	99777
Touggourt	Africa	48	45936
Touggourt	Africa	33	9088
Touggourt	Africa	39	11674
Touggourt	Africa	53	40807
Touggourt	Africa	35	10516
Touggourt	Africa	45	33987
Touggourt	Africa	49	45529
Touggourt	Africa	45	25855
Touggourt	Africa	39	17495
Touggourt	Africa	52	38795
Touggourt	Africa	31	6831
Touggourt	Africa	47	43183
Touggourt	Africa	46	35790
Touggourt	Africa	54	55839
Touggourt	Africa	49	37704
Touggourt	Africa	53	60663
Touggourt	Africa	50	38195
Touggourt	Africa	53	46079
Touggourt	Africa	33	7690
Touggourt	Africa	45	31434
Touggourt	Africa	45	41083
Touggourt	Africa	44	32752
Touggourt	Africa	50	42107
Touggourt	Africa	52	52679
Touggourt	Africa	46	31374
Touggourt	Africa	47	47565
Touggourt	Africa	48	37124
Touggourt	Africa	46	30350
Touggourt	Africa	57	97018
Touggourt	Africa	52	54831
Touggourt	Africa	42	25947
Touggourt	Africa	37	14989
Touggourt	Africa	38	19183
Touggourt	Africa	43	24220
Touggourt	Africa	37	7882
Touggourt	Africa	60	94688
Touggourt	Africa	37	13283
Touggourt	Africa	46	43086
Touggourt	Africa	43	28187
Touggourt	Africa	47	34147
Touggourt	Africa	41	24937
Touggourt	Africa	49	39079
Touggourt	Africa	44	30673
Touggourt	Africa	45	28127
Touggourt	Africa	44	26626
Touggourt	Africa	43	27372
Touggourt	Africa	47	35140
Touggourt	Africa	27	617
Touggourt	Africa	35	10144
Touggourt	Africa	45	34209
Touggourt	Africa	53	54446
Touggourt	Africa	46	28045
Touggourt	Africa	47	35159
Touggourt	Africa	52	48492
Touggourt	Africa	49	35861
Touggourt	Africa	51	63243
Touggourt	Africa	51	83527
Touggourt	Africa	58	56144
Touggourt	Africa	34	8625
Touggourt	Africa	64	94617
Touggourt	Africa	48	46924
Touggourt	Africa	48	41493
Touggourt	Africa	36	8539
Touggourt	Africa	49	56217
Touggourt	Africa	44	22352
Touggourt	Africa	47	46102
Touggourt	Africa	46	20408
Touggourt	Africa	48	36586
Touggourt	Africa	42	26477
Touggourt	Africa	44	27961
Touggourt	Africa	45	43486
Touggourt	Africa	42	21094
Touggourt	Africa	49	42965
Touggourt	Africa	53	41052
Touggourt	Africa	44	36139
Touggourt	Africa	49	49428
Touggourt	Africa	50	44258
Touggourt	Africa	54	77120
Touggourt	Africa	48	38299
Guiyang	Asia	33	8507
Guiyang	Asia	50	209427
Guiyang	Asia	43	34339
Guiyang	Asia	41	45624
Guiyang	Asia	32	6191
Guiyang	Asia	46	95264
Guiyang	Asia	31	5106
Guiyang	Asia	39	28274
Guiyang	Asia	45	82945
Guiyang	Asia	14	186
Guiyang	Asia	48	148624
Guiyang	Asia	44	74326
Guiyang	Asia	40	51093
Guiyang	Asia	40	46763
Guiyang	Asia	44	103614
Guiyang	Asia	50	156326
Guiyang	Asia	33	7107
Guiyang	Asia	29	3482
Guiyang	Asia	44	76319
Guiyang	Asia	45	80096
Guiyang	Asia	43	37229
Guiyang	Asia	41	57031
Guiyang	Asia	42	33128
Guiyang	Asia	40	26901
Guiyang	Asia	37	18213
Guiyang	Asia	24	1404
Guiyang	Asia	29	3964
Guiyang	Asia	39	29379
Guiyang	Asia	32	13406
Guiyang	Asia	45	69337
Guiyang	Asia	41	41275
Guiyang	Asia	39	33690
Guiyang	Asia	36	19132
Guiyang	Asia	37	27838
Guiyang	Asia	45	76971
Guiyang	Asia	19	527
Guiyang	Asia	30	8605
Guiyang	Asia	35	12445
Guiyang	Asia	43	46204
Guiyang	Asia	44	71554
Guiyang	Asia	37	15506
Guiyang	Asia	44	74602
Guiyang	Asia	34	11647
Guiyang	Asia	32	4352
Guiyang	Asia	38	21953
Guiyang	Asia	46	86851
Guiyang	Asia	43	56065
Guiyang	Asia	40	42063
Guiyang	Asia	45	70431
Guiyang	Asia	39	21085
Guiyang	Asia	50	193001
Guiyang	Asia	48	183308
Guiyang	Asia	42	48808
Guiyang	Asia	43	56571
Guiyang	Asia	40	29219
Guiyang	Asia	43	53678
Guiyang	Asia	50	174468
Guiyang	Asia	28	3450
Guiyang	Asia	30	2474
Guiyang	Asia	41	22454
Guiyang	Asia	46	173514
Guiyang	Asia	45	74950
Guiyang	Asia	48	97162
Guiyang	Asia	13	83
Guiyang	Asia	40	33334
Guiyang	Asia	40	26474
Guiyang	Asia	55	186544
Guiyang	Asia	28	1875
Guiyang	Asia	41	27129
Guiyang	Asia	41	13897
Guiyang	Asia	44	52411
Guiyang	Asia	40	23934
Guiyang	Asia	44	98369
Guiyang	Asia	43	56967
Guiyang	Asia	43	113041
Guiyang	Asia	46	162361
Guiyang	Asia	41	46688
Guiyang	Asia	42	32119
Guiyang	Asia	40	49472
Guiyang	Asia	32	7966
Guiyang	Asia	43	49644
Guiyang	Asia	48	67665
Guiyang	Asia	40	61092
Guiyang	Asia	43	84659
Guiyang	Asia	40	14797
Guiyang	Asia	42	38473
Guiyang	Asia	42	30578
Guiyang	Asia	48	102318
Guiyang	Asia	38	21221
Guiyang	Asia	36	14900
Guiyang	Asia	24	908
Guiyang	Asia	39	37758
Guiyang	Asia	51	350537
Guiyang	Asia	37	24496
Guiyang	Asia	36	14983
Guiyang	Asia	34	6573
Guiyang	Asia	50	141258
Guiyang	Asia	45	103116
Guiyang	Asia	49	177817
Guiyang	Asia	32	7157
Zamboanga	Asia	42	39696
Zamboanga	Asia	46	35534
Zamboanga	Asia	27	1179
Zamboanga	Asia	40	11825
Zamboanga	Asia	33	5019
Zamboanga	Asia	44	22463
Zamboanga	Asia	40	13342
Zamboanga	Asia	40	17329
Zamboanga	Asia	43	20767
Zamboanga	Asia	35	10219
Zamboanga	Asia	37	4827
Zamboanga	Asia	24	1116
Zamboanga	Asia	42	20232
Zamboanga	Asia	36	8217
Zamboanga	Asia	35	8614
Zamboanga	Asia	26	1211
Zamboanga	Asia	28	1822
Zamboanga	Asia	30	4743
Zamboanga	Asia	48	61015
Zamboanga	Asia	44	35746
Zamboanga	Asia	44	44281
Zamboanga	Asia	35	8206
Zamboanga	Asia	30	3144
Zamboanga	Asia	50	71550
Zamboanga	Asia	52	59032
Zamboanga	Asia	43	29986
Zamboanga	Asia	35	8045
Zamboanga	Asia	30	1882
Zamboanga	Asia	44	15315
Zamboanga	Asia	32	3449
Zamboanga	Asia	39	14677
Zamboanga	Asia	43	26590
Zamboanga	Asia	43	19264
Zamboanga	Asia	42	25104
Zamboanga	Asia	41	18549
Zamboanga	Asia	39	13010
Zamboanga	Asia	36	14306
Zamboanga	Asia	42	28726
Zamboanga	Asia	38	16782
Zamboanga	Asia	40	15904
Zamboanga	Asia	52	38985
Zamboanga	Asia	45	27961
Zamboanga	Asia	38	11686
Zamboanga	Asia	37	10139
Zamboanga	Asia	48	66959
Zamboanga	Asia	44	23998
Zamboanga	Asia	37	11715
Zamboanga	Asia	33	1652
Zamboanga	Asia	46	27480
Zamboanga	Asia	32	3781
Zamboanga	Asia	33	3584
Zamboanga	Asia	49	43033
Zamboanga	Asia	36	11561
Zamboanga	Asia	43	12310
Zamboanga	Asia	34	3894
Zamboanga	Asia	38	13735
Zamboanga	Asia	47	42776
Zamboanga	Asia	29	5160
Zamboanga	Asia	32	5056
Zamboanga	Asia	33	3344
Zamboanga	Asia	34	8799
Zamboanga	Asia	45	13878
Zamboanga	Asia	43	41926
Zamboanga	Asia	34	11076
Zamboanga	Asia	38	11047
Zamboanga	Asia	38	9205
Zamboanga	Asia	44	25740
Zamboanga	Asia	25	1211
Zamboanga	Asia	34	3805
Zamboanga	Asia	38	17029
Zamboanga	Asia	39	15258
Zamboanga	Asia	42	22731
Zamboanga	Asia	52	57842
Zamboanga	Asia	32	5823
Zamboanga	Asia	45	23555
Zamboanga	Asia	28	2941
Zamboanga	Asia	40	22696
Zamboanga	Asia	50	68070
Zamboanga	Asia	44	37619
Zamboanga	Asia	29	3028
Zamboanga	Asia	34	8248
Zamboanga	Asia	49	56605
Zamboanga	Asia	46	39724
Zamboanga	Asia	43	14021
Zamboanga	Asia	39	18000
Zamboanga	Asia	44	40737
Zamboanga	Asia	39	15499
Zamboanga	Asia	18	379
Zamboanga	Asia	46	44708
Zamboanga	Asia	48	57028
Zamboanga	Asia	43	37831
Zamboanga	Asia	38	14197
Zamboanga	Asia	36	4399
Zamboanga	Asia	33	5460
Zamboanga	Asia	39	14328
Zamboanga	Asia	30	2940
Zamboanga	Asia	37	8574
Zamboanga	Asia	41	17919
Zamboanga	Asia	35	4363
Zamboanga	Asia	40	13264
Hoedspruit	Africa	34	26059
Hoedspruit	Africa	32	9843
Hoedspruit	Africa	34	19227
Hoedspruit	Africa	39	39216
Hoedspruit	Africa	40	56628
Hoedspruit	Africa	33	6636
Hoedspruit	Africa	39	46537
Hoedspruit	Africa	38	36741
Hoedspruit	Africa	40	42451
Hoedspruit	Africa	37	35110
Hoedspruit	Africa	39	46729
Hoedspruit	Africa	24	955
Hoedspruit	Africa	34	14771
Hoedspruit	Africa	44	80370
Hoedspruit	Africa	36	28114
Hoedspruit	Africa	30	8086
Hoedspruit	Africa	32	9493
Hoedspruit	Africa	29	8157
Hoedspruit	Africa	37	21136
Hoedspruit	Africa	35	22699
Hoedspruit	Africa	41	59878
Hoedspruit	Africa	33	16460
Hoedspruit	Africa	35	23385
Hoedspruit	Africa	37	30991
Hoedspruit	Africa	32	12425
Hoedspruit	Africa	29	3632
Hoedspruit	Africa	34	18707
Hoedspruit	Africa	25	1936
Hoedspruit	Africa	39	41594
Hoedspruit	Africa	30	7492
Hoedspruit	Africa	44	49401
Hoedspruit	Africa	43	59138
Hoedspruit	Africa	38	28410
Hoedspruit	Africa	35	18345
Hoedspruit	Africa	37	45650
Hoedspruit	Africa	40	29328
Hoedspruit	Africa	28	5074
Hoedspruit	Africa	32	9688
Hoedspruit	Africa	31	12287
Hoedspruit	Africa	40	30236
Hoedspruit	Africa	35	17850
Hoedspruit	Africa	29	2725
Hoedspruit	Africa	35	19155
Hoedspruit	Africa	34	10606
Hoedspruit	Africa	41	42238
Hoedspruit	Africa	35	21649
Hoedspruit	Africa	37	21364
Hoedspruit	Africa	37	24504
Hoedspruit	Africa	43	78557
Hoedspruit	Africa	32	7970
Hoedspruit	Africa	37	29284
Hoedspruit	Africa	42	80596
Hoedspruit	Africa	32	14630
Hoedspruit	Africa	40	44028
Hoedspruit	Africa	30	10128
Hoedspruit	Africa	40	42893
Hoedspruit	Africa	40	39930
Hoedspruit	Africa	35	32849
Hoedspruit	Africa	33	9678
Hoedspruit	Africa	33	6836
Hoedspruit	Africa	42	27581
Hoedspruit	Africa	37	53028
Hoedspruit	Africa	40	31449
Hoedspruit	Africa	40	27710
Hoedspruit	Africa	29	6222
Hoedspruit	Africa	42	36382
Hoedspruit	Africa	38	23045
Hoedspruit	Africa	47	63924
Hoedspruit	Africa	38	52677
Hoedspruit	Africa	41	56801
Hoedspruit	Africa	17	563
Hoedspruit	Africa	41	49831
Hoedspruit	Africa	32	9894
Hoedspruit	Africa	29	3326
Hoedspruit	Africa	21	442
Hoedspruit	Africa	41	40205
Hoedspruit	Africa	14	176
Hoedspruit	Africa	38	22820
Hoedspruit	Africa	31	3764
Hoedspruit	Africa	39	58016
Hoedspruit	Africa	32	8087
Hoedspruit	Africa	38	33931
Hoedspruit	Africa	38	39174
Hoedspruit	Africa	34	12774
Hoedspruit	Africa	30	8815
Hoedspruit	Africa	28	8507
Hoedspruit	Africa	32	13390
Hoedspruit	Africa	35	23161
Hoedspruit	Africa	39	35103
Hoedspruit	Africa	35	18500
Hoedspruit	Africa	33	5640
Hoedspruit	Africa	25	836
Hoedspruit	Africa	38	19285
Hoedspruit	Africa	32	8568
Hoedspruit	Africa	40	24859
Hoedspruit	Africa	31	10936
Hoedspruit	Africa	25	2218
Hoedspruit	Africa	39	31446
Hoedspruit	Africa	41	47022
Hoedspruit	Africa	25	3858
TelAviv	Asia	20	1008
TelAviv	Asia	18	291
TelAviv	Asia	16	275
TelAviv	Asia	8	42
TelAviv	Asia	3	25
TelAviv	Asia	19	584
TelAviv	Asia	18	636
TelAviv	Asia	17	469
TelAviv	Asia	20	808
TelAviv	Asia	22	1288
TelAviv	Asia	10	64
TelAviv	Asia	18	598
TelAviv	Asia	7	48
TelAviv	Asia	6	49
TelAviv	Asia	12	103
TelAviv	Asia	23	880
TelAviv	Asia	16	563
TelAviv	Asia	5	29
TelAviv	Asia	11	91
TelAviv	Asia	17	525
TelAviv	Asia	19	768
TelAviv	Asia	14	276
TelAviv	Asia	11	162
TelAviv	Asia	19	504
TelAviv	Asia	21	872
TelAviv	Asia	11	80
TelAviv	Asia	18	699
TelAviv	Asia	15	366
TelAviv	Asia	13	310
TelAviv	Asia	23	1355
TelAviv	Asia	13	125
TelAviv	Asia	25	1368
TelAviv	Asia	26	1715
TelAviv	Asia	21	1042
TelAviv	Asia	26	1151
TelAviv	Asia	21	988
TelAviv	Asia	13	114
TelAviv	Asia	12	158
TelAviv	Asia	20	624
TelAviv	Asia	6	44
TelAviv	Asia	18	536
TelAviv	Asia	21	894
TelAviv	Asia	25	2382
TelAviv	Asia	10	126
TelAviv	Asia	18	699
TelAviv	Asia	11	153
TelAviv	Asia	20	851
TelAviv	Asia	4	30
TelAviv	Asia	20	858
TelAviv	Asia	11	160
TelAviv	Asia	16	296
TelAviv	Asia	18	896
TelAviv	Asia	17	522
TelAviv	Asia	18	797
TelAviv	Asia	20	842
TelAviv	Asia	25	3123
TelAviv	Asia	13	291
TelAviv	Asia	15	275
TelAviv	Asia	16	246
TelAviv	Asia	18	625
TelAviv	Asia	24	1813
TelAviv	Asia	8	71
TelAviv	Asia	23	1065
TelAviv	Asia	20	959
TelAviv	Asia	13	122
TelAviv	Asia	21	1040
TelAviv	Asia	19	475
TelAviv	Asia	15	284
TelAviv	Asia	20	1007
TelAviv	Asia	6	26
TelAviv	Asia	19	464
TelAviv	Asia	5	28
TelAviv	Asia	14	121
TelAviv	Asia	16	300
TelAviv	Asia	11	169
TelAviv	Asia	21	1113
TelAviv	Asia	17	673
TelAviv	Asia	23	1784
TelAviv	Asia	18	536
TelAviv	Asia	16	338
TelAviv	Asia	9	76
TelAviv	Asia	17	331
TelAviv	Asia	5	33
TelAviv	Asia	19	716
TelAviv	Asia	11	126
TelAviv	Asia	19	941
TelAviv	Asia	16	515
TelAviv	Asia	18	662
TelAviv	Asia	20	1559
TelAviv	Asia	10	88
TelAviv	Asia	13	101
TelAviv	Asia	14	173
TelAviv	Asia	20	1201
TelAviv	Asia	6	44
TelAviv	Asia	21	1245
TelAviv	Asia	14	279
TelAviv	Asia	21	1471
TelAviv	Asia	4	20
TelAviv	Asia	13	121
TelAviv	Asia	16	469
Tamworth	Oceania	29	1436
Tamworth	Oceania	26	953
Tamworth	Oceania	22	838
Tamworth	Oceania	21	1079
Tamworth	Oceania	28	4086
Tamworth	Oceania	43	13835
Tamworth	Oceania	26	2091
Tamworth	Oceania	33	4799
Tamworth	Oceania	16	341
Tamworth	Oceania	30	4195
Tamworth	Oceania	38	8050
Tamworth	Oceania	33	7949
Tamworth	Oceania	31	3228
Tamworth	Oceania	38	11487
Tamworth	Oceania	33	4196
Tamworth	Oceania	25	1085
Tamworth	Oceania	30	3588
Tamworth	Oceania	31	5038
Tamworth	Oceania	37	10929
Tamworth	Oceania	36	5851
Tamworth	Oceania	29	4221
Tamworth	Oceania	39	10335
Tamworth	Oceania	30	2821
Tamworth	Oceania	28	2156
Tamworth	Oceania	40	10050
Tamworth	Oceania	35	7121
Tamworth	Oceania	24	1054
Tamworth	Oceania	39	9827
Tamworth	Oceania	23	1398
Tamworth	Oceania	25	1731
Tamworth	Oceania	24	1256
Tamworth	Oceania	31	4288
Tamworth	Oceania	35	9421
Tamworth	Oceania	32	5256
Tamworth	Oceania	27	3804
Tamworth	Oceania	31	5607
Tamworth	Oceania	22	925
Tamworth	Oceania	38	9914
Tamworth	Oceania	39	10249
Tamworth	Oceania	13	101
Tamworth	Oceania	33	4821
Tamworth	Oceania	35	9245
Tamworth	Oceania	34	6889
Tamworth	Oceania	24	1583
Tamworth	Oceania	37	5477
Tamworth	Oceania	37	9221
Tamworth	Oceania	26	1239
Tamworth	Oceania	36	7694
Tamworth	Oceania	34	7433
Tamworth	Oceania	27	2231
Tamworth	Oceania	29	2820
Tamworth	Oceania	34	7076
Tamworth	Oceania	35	7020
Tamworth	Oceania	42	12620
Tamworth	Oceania	33	4720
Tamworth	Oceania	31	4278
Tamworth	Oceania	34	4415
Tamworth	Oceania	34	6508
Tamworth	Oceania	31	4374
Tamworth	Oceania	37	8333
Tamworth	Oceania	26	1601
Tamworth	Oceania	22	831
Tamworth	Oceania	25	1273
Tamworth	Oceania	29	2324
Tamworth	Oceania	32	4195
Tamworth	Oceania	32	3910
Tamworth	Oceania	31	6356
Tamworth	Oceania	36	8319
Tamworth	Oceania	34	8296
Tamworth	Oceania	33	5096
Tamworth	Oceania	32	4850
Tamworth	Oceania	38	10197
Tamworth	Oceania	32	3914
Tamworth	Oceania	40	13455
Tamworth	Oceania	25	1945
Tamworth	Oceania	21	908
Tamworth	Oceania	31	3925
Tamworth	Oceania	35	9946
Tamworth	Oceania	22	1474
Tamworth	Oceania	38	10131
Tamworth	Oceania	24	2159
Tamworth	Oceania	22	995
Tamworth	Oceania	29	2616
Tamworth	Oceania	30	2854
Tamworth	Oceania	30	4573
Tamworth	Oceania	32	5871
Tamworth	Oceania	39	9075
Tamworth	Oceania	32	2606
Tamworth	Oceania	31	3101
Tamworth	Oceania	33	5580
Tamworth	Oceania	38	4194
Tamworth	Oceania	37	7023
Tamworth	Oceania	38	11455
Tamworth	Oceania	31	5773
Tamworth	Oceania	32	4232
Tamworth	Oceania	28	2259
Tamworth	Oceania	26	2430
Tamworth	Oceania	42	9362
Tamworth	Oceania	32	5666
Tamworth	Oceania	27	3068
Sivas	Asia	50	85751
Sivas	Asia	25	1782
Sivas	Asia	47	75805
Sivas	Asia	36	9374
Sivas	Asia	35	10192
Sivas	Asia	44	43764
Sivas	Asia	35	11179
Sivas	Asia	36	7394
Sivas	Asia	42	33546
Sivas	Asia	37	20503
Sivas	Asia	39	16322
Sivas	Asia	36	13257
Sivas	Asia	38	12525
Sivas	Asia	30	3996
Sivas	Asia	46	104325
Sivas	Asia	35	10595
Sivas	Asia	40	33810
Sivas	Asia	44	35550
Sivas	Asia	33	4764
Sivas	Asia	36	10971
Sivas	Asia	35	6643
Sivas	Asia	50	113200
Sivas	Asia	35	13533
Sivas	Asia	32	8930
Sivas	Asia	38	13143
Sivas	Asia	40	24290
Sivas	Asia	30	2966
Sivas	Asia	46	85221
Sivas	Asia	34	7845
Sivas	Asia	48	78394
Sivas	Asia	44	52964
Sivas	Asia	34	6862
Sivas	Asia	45	43473
Sivas	Asia	45	56359
Sivas	Asia	33	5772
Sivas	Asia	27	2741
Sivas	Asia	41	19645
Sivas	Asia	36	18047
Sivas	Asia	39	34288
Sivas	Asia	30	4405
Sivas	Asia	38	20839
Sivas	Asia	40	28859
Sivas	Asia	38	32134
Sivas	Asia	34	9978
Sivas	Asia	36	13431
Sivas	Asia	29	2125
Sivas	Asia	49	51953
Sivas	Asia	42	25663
Sivas	Asia	43	26228
Sivas	Asia	44	68398
Sivas	Asia	40	18034
Sivas	Asia	29	2606
Sivas	Asia	40	12448
Sivas	Asia	37	19285
Sivas	Asia	40	19458
Sivas	Asia	27	3034
Sivas	Asia	30	5626
Sivas	Asia	40	31108
Sivas	Asia	36	13966
Sivas	Asia	49	84065
Sivas	Asia	43	42276
Sivas	Asia	37	16115
Sivas	Asia	35	7294
Sivas	Asia	37	16334
Sivas	Asia	53	188204
Sivas	Asia	42	32817
Sivas	Asia	43	28058
Sivas	Asia	42	33390
Sivas	Asia	47	68378
Sivas	Asia	40	24436
Sivas	Asia	37	6913
Sivas	Asia	45	52702
Sivas	Asia	41	20938
Sivas	Asia	38	19291
Sivas	Asia	46	69550
Sivas	Asia	47	33167
Sivas	Asia	40	25500
Sivas	Asia	36	11370
Sivas	Asia	44	57578
Sivas	Asia	44	56199
Sivas	Asia	44	22421
Sivas	Asia	40	38208
Sivas	Asia	35	13536
Sivas	Asia	46	97159
Sivas	Asia	42	26897
Sivas	Asia	35	10722
Sivas	Asia	37	11409
Sivas	Asia	38	18385
Sivas	Asia	36	8257
Sivas	Asia	31	8472
Sivas	Asia	32	6980
Sivas	Asia	36	13129
Sivas	Asia	42	77387
Sivas	Asia	34	12286
Sivas	Asia	41	16692
Sivas	Asia	37	17974
Sivas	Asia	43	19010
Sivas	Asia	39	15900
Sivas	Asia	39	30991
Sivas	Asia	46	47741
Belem	S. America	35	14480
Belem	S. America	42	35808
Belem	S. America	43	103398
Belem	S. America	49	125329
Belem	S. America	32	6745
Belem	S. America	48	75589
Belem	S. America	48	75205
Belem	S. America	36	17267
Belem	S. America	42	51051
Belem	S. America	32	4110
Belem	S. America	50	141178
Belem	S. America	43	43129
Belem	S. America	39	31418
Belem	S. America	45	52487
Belem	S. America	48	172401
Belem	S. America	42	74633
Belem	S. America	45	71817
Belem	S. America	37	22565
Belem	S. America	46	109832
Belem	S. America	29	4898
Belem	S. America	45	53866
Belem	S. America	49	113568
Belem	S. America	49	163683
Belem	S. America	24	1473
Belem	S. America	46	123943
Belem	S. America	45	72143
Belem	S. America	43	45823
Belem	S. America	37	19664
Belem	S. America	42	55128
Belem	S. America	50	143658
Belem	S. America	35	14208
Belem	S. America	52	246621
Belem	S. America	40	32233
Belem	S. America	47	104123
Belem	S. America	48	165230
Belem	S. America	41	21104
Belem	S. America	34	10160
Belem	S. America	45	67141
Belem	S. America	46	167639
Belem	S. America	41	42385
Belem	S. America	46	97416
Belem	S. America	44	57313
Belem	S. America	48	87455
Belem	S. America	48	101320
Belem	S. America	43	67058
Belem	S. America	49	121901
Belem	S. America	51	191270
Belem	S. America	33	10281
Belem	S. America	52	212672
Belem	S. America	40	28424
Belem	S. America	35	22627
Belem	S. America	42	76335
Belem	S. America	43	111054
Belem	S. America	44	57308
Belem	S. America	37	16337
Belem	S. America	37	23998
Belem	S. America	46	132502
Belem	S. America	40	35859
Belem	S. America	45	50640
Belem	S. America	50	163701
Belem	S. America	47	122400
Belem	S. America	45	65648
Belem	S. America	44	58977
Belem	S. America	43	72481
Belem	S. America	34	9432
Belem	S. America	48	189005
Belem	S. America	40	37463
Belem	S. America	46	88528
Belem	S. America	46	92129
Belem	S. America	43	53295
Belem	S. America	46	168613
Belem	S. America	51	151107
Belem	S. America	32	11021
Belem	S. America	43	49136
Belem	S. America	44	53210
Belem	S. America	36	15492
Belem	S. America	46	127059
Belem	S. America	50	103147
Belem	S. America	30	2838
Belem	S. America	48	106850
Belem	S. America	40	48678
Belem	S. America	42	37432
Belem	S. America	48	101843
Belem	S. America	46	96145
Belem	S. America	43	58692
Belem	S. America	46	122942
Belem	S. America	40	33751
Belem	S. America	39	44874
Belem	S. America	41	60867
Belem	S. America	41	28912
Belem	S. America	20	551
Belem	S. America	33	10095
Belem	S. America	50	161096
Belem	S. America	47	155238
Belem	S. America	47	79737
Belem	S. America	48	136653
Belem	S. America	36	13918
Belem	S. America	41	39753
Belem	S. America	37	18784
Belem	S. America	40	26689
Albuquerque	N. America	23	1022
Albuquerque	N. America	31	4913
Albuquerque	N. America	28	2869
Albuquerque	N. America	22	536
Albuquerque	N. America	26	2516
Albuquerque	N. America	15	180
Albuquerque	N. America	33	7957
Albuquerque	N. America	40	19361
Albuquerque	N. America	25	2897
Albuquerque	N. America	35	9341
Albuquerque	N. America	36	11065
Albuquerque	N. America	30	3024
Albuquerque	N. America	27	1747
Albuquerque	N. America	35	11971
Albuquerque	N. America	31	4816
Albuquerque	N. America	37	14655
Albuquerque	N. America	23	1147
Albuquerque	N. America	24	1985
Albuquerque	N. America	33	6769
Albuquerque	N. America	37	12736
Albuquerque	N. America	34	14060
Albuquerque	N. America	34	5414
Albuquerque	N. America	16	368
Albuquerque	N. America	37	13554
Albuquerque	N. America	17	362
Albuquerque	N. America	33	12967
Albuquerque	N. America	31	4699
Albuquerque	N. America	33	6960
Albuquerque	N. America	36	12128
Albuquerque	N. America	25	818
Albuquerque	N. America	27	2261
Albuquerque	N. America	33	7989
Albuquerque	N. America	26	2852
Albuquerque	N. America	24	1144
Albuquerque	N. America	18	472
Albuquerque	N. America	25	978
Albuquerque	N. America	36	9275
Albuquerque	N. America	28	4910
Albuquerque	N. America	15	119
Albuquerque	N. America	19	561
Albuquerque	N. America	22	1056
Albuquerque	N. America	32	4277
Albuquerque	N. America	31	8502
Albuquerque	N. America	31	8443
Albuquerque	N. America	33	6835
Albuquerque	N. America	28	2599
Albuquerque	N. America	31	7466
Albuquerque	N. America	30	5887
Albuquerque	N. America	27	2302
Albuquerque	N. America	28	3033
Albuquerque	N. America	25	1745
Albuquerque	N. America	30	3586
Albuquerque	N. America	30	4252
Albuquerque	N. America	31	4642
Albuquerque	N. America	28	4659
Albuquerque	N. America	24	2229
Albuquerque	N. America	21	988
Albuquerque	N. America	12	81
Albuquerque	N. America	38	13754
Albuquerque	N. America	29	2991
Albuquerque	N. America	30	3292
Albuquerque	N. America	29	2717
Albuquerque	N. America	13	130
Albuquerque	N. America	27	3449
Albuquerque	N. America	36	19456
Albuquerque	N. America	27	1747
Albuquerque	N. America	38	11560
Albuquerque	N. America	36	14127
Albuquerque	N. America	37	15250
Albuquerque	N. America	29	6272
Albuquerque	N. America	21	973
Albuquerque	N. America	27	2544
Albuquerque	N. America	39	17551
Albuquerque	N. America	39	11034
Albuquerque	N. America	32	4897
Albuquerque	N. America	35	18741
Albuquerque	N. America	40	24067
Albuquerque	N. America	26	2187
Albuquerque	N. America	31	7913
Albuquerque	N. America	27	3393
Albuquerque	N. America	14	177
Albuquerque	N. America	19	809
Albuquerque	N. America	39	17375
Albuquerque	N. America	27	1213
Albuquerque	N. America	19	433
Albuquerque	N. America	28	2103
Albuquerque	N. America	35	14414
Albuquerque	N. America	15	154
Albuquerque	N. America	36	7221
Albuquerque	N. America	33	4237
Albuquerque	N. America	36	8483
Albuquerque	N. America	27	3243
Albuquerque	N. America	23	1377
Albuquerque	N. America	23	1533
Albuquerque	N. America	39	10027
Albuquerque	N. America	30	5727
Albuquerque	N. America	36	4078
Albuquerque	N. America	20	422
Albuquerque	N. America	19	348
Albuquerque	N. America	33	7607
Ottawa	N. America	22	1466
Ottawa	N. America	21	1197
Ottawa	N. America	13	153
Ottawa	N. America	28	4732
Ottawa	N. America	25	1964
Ottawa	N. America	30	15297
Ottawa	N. America	32	9536
Ottawa	N. America	20	776
Ottawa	N. America	25	1900
Ottawa	N. America	21	684
Ottawa	N. America	24	1608
Ottawa	N. America	28	5887
Ottawa	N. America	25	3321
Ottawa	N. America	31	9495
Ottawa	N. America	33	9547
Ottawa	N. America	24	1941
Ottawa	N. America	30	11079
Ottawa	N. America	29	4539
Ottawa	N. America	27	2715
Ottawa	N. America	29	4876
Ottawa	N. America	14	254
Ottawa	N. America	31	5988
Ottawa	N. America	27	6384
Ottawa	N. America	27	2625
Ottawa	N. America	24	3141
Ottawa	N. America	29	5548
Ottawa	N. America	34	7247
Ottawa	N. America	27	3312
Ottawa	N. America	25	2058
Ottawa	N. America	28	5371
Ottawa	N. America	28	3043
Ottawa	N. America	27	1752
Ottawa	N. America	26	3323
Ottawa	N. America	26	2943
Ottawa	N. America	27	3002
Ottawa	N. America	26	5156
Ottawa	N. America	26	2457
Ottawa	N. America	17	335
Ottawa	N. America	38	20383
Ottawa	N. America	17	440
Ottawa	N. America	9	61
Ottawa	N. America	28	2394
Ottawa	N. America	34	4520
Ottawa	N. America	19	666
Ottawa	N. America	31	9980
Ottawa	N. America	30	9294
Ottawa	N. America	21	794
Ottawa	N. America	20	478
Ottawa	N. America	32	3029
Ottawa	N. America	35	12880
Ottawa	N. America	28	1885
Ottawa	N. America	3	15
Ottawa	N. America	27	2730
Ottawa	N. America	23	2274
Ottawa	N. America	28	4889
Ottawa	N. America	26	2133
Ottawa	N. America	22	1271
Ottawa	N. America	29	4741
Ottawa	N. America	27	2476
Ottawa	N. America	25	2486
Ottawa	N. America	22	1716
Ottawa	N. America	36	3839
Ottawa	N. America	27	2743
Ottawa	N. America	29	4196
Ottawa	N. America	11	58
Ottawa	N. America	31	9100
Ottawa	N. America	28	4116
Ottawa	N. America	25	1392
Ottawa	N. America	19	749
Ottawa	N. America	18	313
Ottawa	N. America	7	23
Ottawa	N. America	6	53
Ottawa	N. America	22	1410
Ottawa	N. America	31	6768
Ottawa	N. America	30	5303
Ottawa	N. America	25	1218
Ottawa	N. America	23	1945
Ottawa	N. America	29	3524
Ottawa	N. America	27	3177
Ottawa	N. America	30	8367
Ottawa	N. America	31	2642
Ottawa	N. America	27	4283
Ottawa	N. America	29	4078
Ottawa	N. America	26	3562
Ottawa	N. America	31	6287
Ottawa	N. America	24	2303
Ottawa	N. America	27	2054
Ottawa	N. America	22	744
Ottawa	N. America	32	2410
Ottawa	N. America	26	2208
Ottawa	N. America	25	1136
Ottawa	N. America	32	15266
Ottawa	N. America	27	2907
Ottawa	N. America	28	2887
Ottawa	N. America	32	6406
Ottawa	N. America	29	3915
Ottawa	N. America	25	3158
Ottawa	N. America	20	812
Ottawa	N. America	28	4446
Ottawa	N. America	23	600
Monbetsu	Asia	33	3457
Monbetsu	Asia	46	14196
Monbetsu	Asia	35	4127
Monbetsu	Asia	38	8091
Monbetsu	Asia	42	11420
Monbetsu	Asia	23	1261
Monbetsu	Asia	41	10084
Monbetsu	Asia	37	5940
Monbetsu	Asia	31	3786
Monbetsu	Asia	36	6852
Monbetsu	Asia	32	1328
Monbetsu	Asia	42	12719
Monbetsu	Asia	37	6131
Monbetsu	Asia	31	3492
Monbetsu	Asia	27	997
Monbetsu	Asia	35	6078
Monbetsu	Asia	37	7180
Monbetsu	Asia	36	3463
Monbetsu	Asia	35	5844
Monbetsu	Asia	24	687
Monbetsu	Asia	44	10066
Monbetsu	Asia	40	9904
Monbetsu	Asia	45	7838
Monbetsu	Asia	33	2821
Monbetsu	Asia	33	3888
Monbetsu	Asia	45	11008
Monbetsu	Asia	40	11000
Monbetsu	Asia	39	2923
Monbetsu	Asia	44	16816
Monbetsu	Asia	32	2939
Monbetsu	Asia	44	18975
Monbetsu	Asia	39	8012
Monbetsu	Asia	34	2672
Monbetsu	Asia	45	11531
Monbetsu	Asia	31	2855
Monbetsu	Asia	36	5242
Monbetsu	Asia	34	6893
Monbetsu	Asia	35	5949
Monbetsu	Asia	36	6716
Monbetsu	Asia	36	7874
Monbetsu	Asia	38	7516
Monbetsu	Asia	38	3931
Monbetsu	Asia	47	15631
Monbetsu	Asia	44	15984
Monbetsu	Asia	38	7214
Monbetsu	Asia	31	2801
Monbetsu	Asia	34	4842
Monbetsu	Asia	35	4078
Monbetsu	Asia	35	5189
Monbetsu	Asia	15	223
Monbetsu	Asia	39	9987
Monbetsu	Asia	39	10182
Monbetsu	Asia	27	1494
Monbetsu	Asia	34	4046
Monbetsu	Asia	43	10627
Monbetsu	Asia	35	1898
Monbetsu	Asia	48	16025
Monbetsu	Asia	39	6603
Monbetsu	Asia	38	7995
Monbetsu	Asia	42	11185
Monbetsu	Asia	41	10890
Monbetsu	Asia	35	3688
Monbetsu	Asia	44	10756
Monbetsu	Asia	42	11239
Monbetsu	Asia	32	3502
Monbetsu	Asia	40	9340
Monbetsu	Asia	36	4523
Monbetsu	Asia	41	8504
Monbetsu	Asia	22	960
Monbetsu	Asia	45	15298
Monbetsu	Asia	35	4447
Monbetsu	Asia	39	8491
Monbetsu	Asia	32	3129
Monbetsu	Asia	42	9243
Monbetsu	Asia	17	240
Monbetsu	Asia	39	11200
Monbetsu	Asia	38	6409
Monbetsu	Asia	36	7716
Monbetsu	Asia	36	3752
Monbetsu	Asia	34	4501
Monbetsu	Asia	34	4854
Monbetsu	Asia	42	13515
Monbetsu	Asia	27	1771
Monbetsu	Asia	42	10018
Monbetsu	Asia	27	1402
Monbetsu	Asia	43	8772
Monbetsu	Asia	40	8011
Monbetsu	Asia	43	13570
Monbetsu	Asia	15	121
Monbetsu	Asia	36	7364
Monbetsu	Asia	44	11317
Monbetsu	Asia	26	2334
Monbetsu	Asia	40	7148
Monbetsu	Asia	32	4114
Monbetsu	Asia	51	27380
Monbetsu	Asia	28	1024
Monbetsu	Asia	40	9511
Monbetsu	Asia	32	3477
Monbetsu	Asia	48	28945
Monbetsu	Asia	46	10618
RioGallegos	S. America	43	8703
RioGallegos	S. America	36	4835
RioGallegos	S. America	36	5876
RioGallegos	S. America	33	4374
RioGallegos	S. America	34	5493
RioGallegos	S. America	41	7741
RioGallegos	S. America	34	4474
RioGallegos	S. America	41	7270
RioGallegos	S. America	34	3730
RioGallegos	S. America	37	4957
RioGallegos	S. America	42	9492
RioGallegos	S. America	29	1901
RioGallegos	S. America	33	3228
RioGallegos	S. America	22	773
RioGallegos	S. America	47	13344
RioGallegos	S. America	39	7932
RioGallegos	S. America	36	4469
RioGallegos	S. America	43	12703
RioGallegos	S. America	34	7359
RioGallegos	S. America	37	8288
RioGallegos	S. America	29	2870
RioGallegos	S. America	40	9164
RioGallegos	S. America	33	6192
RioGallegos	S. America	44	9575
RioGallegos	S. America	36	5381
RioGallegos	S. America	44	12390
RioGallegos	S. America	46	13949
RioGallegos	S. America	48	9203
RioGallegos	S. America	38	6211
RioGallegos	S. America	37	8437
RioGallegos	S. America	47	11164
RioGallegos	S. America	39	8263
RioGallegos	S. America	38	7343
RioGallegos	S. America	37	8688
RioGallegos	S. America	38	7600
RioGallegos	S. America	45	13339
RioGallegos	S. America	39	6450
RioGallegos	S. America	40	7977
RioGallegos	S. America	44	10576
RioGallegos	S. America	43	10165
RioGallegos	S. America	37	4855
RioGallegos	S. America	50	11623
RioGallegos	S. America	38	6763
RioGallegos	S. America	30	1759
RioGallegos	S. America	43	8476
RioGallegos	S. America	35	5661
RioGallegos	S. America	33	3115
RioGallegos	S. America	20	324
RioGallegos	S. America	44	7478
RioGallegos	S. America	35	4948
RioGallegos	S. America	33	3851
RioGallegos	S. America	40	10244
RioGallegos	S. America	35	2488
RioGallegos	S. America	37	6576
RioGallegos	S. America	38	7979
RioGallegos	S. America	47	18164
RioGallegos	S. America	35	6510
RioGallegos	S. America	31	4540
RioGallegos	S. America	33	4541
RioGallegos	S. America	52	11680
RioGallegos	S. America	41	8883
RioGallegos	S. America	41	11337
RioGallegos	S. America	38	9007
RioGallegos	S. America	42	10074
RioGallegos	S. America	46	12076
RioGallegos	S. America	39	9109
RioGallegos	S. America	36	5549
RioGallegos	S. America	49	15222
RioGallegos	S. America	45	10259
RioGallegos	S. America	40	7375
RioGallegos	S. America	26	1770
RioGallegos	S. America	42	10180
RioGallegos	S. America	32	4044
RioGallegos	S. America	36	7092
RioGallegos	S. America	45	10443
RioGallegos	S. America	35	3446
RioGallegos	S. America	42	9365
RioGallegos	S. America	34	3250
RioGallegos	S. America	34	4790
RioGallegos	S. America	35	6541
RioGallegos	S. America	34	4478
RioGallegos	S. America	36	6421
RioGallegos	S. America	45	10032
RioGallegos	S. America	27	2112
RioGallegos	S. America	30	3718
RioGallegos	S. America	46	11888
RioGallegos	S. America	30	1899
RioGallegos	S. America	36	5922
RioGallegos	S. America	37	6082
RioGallegos	S. America	29	1319
RioGallegos	S. America	42	9494
RioGallegos	S. America	41	7991
RioGallegos	S. America	15	89
RioGallegos	S. America	49	20115
RioGallegos	S. America	46	11273
RioGallegos	S. America	34	5296
RioGallegos	S. America	48	12061
RioGallegos	S. America	32	3046
RioGallegos	S. America	38	9739
RioGallegos	S. America	32	4364

## Sheet: fig3cd
Origin	Continent	Time to first detection (days)	International dissemination
Touggourt	Africa	35	1
Touggourt	Africa	42	6
Touggourt	Africa	45	20
Touggourt	Africa	46	9
Touggourt	Africa	43	15
Touggourt	Africa	54	21
Touggourt	Africa	50	11
Touggourt	Africa	41	2
Touggourt	Africa	36	3
Touggourt	Africa	51	7
Touggourt	Africa	20	1
Touggourt	Africa	49	15
Touggourt	Africa	32	0
Touggourt	Africa	43	14
Touggourt	Africa	51	14
Touggourt	Africa	51	30
Touggourt	Africa	57	98
Touggourt	Africa	48	10
Touggourt	Africa	44	7
Touggourt	Africa	24	1
Touggourt	Africa	58	39
Touggourt	Africa	48	17
Touggourt	Africa	33	0
Touggourt	Africa	39	2
Touggourt	Africa	53	10
Touggourt	Africa	35	1
Touggourt	Africa	45	10
Touggourt	Africa	49	22
Touggourt	Africa	45	78
Touggourt	Africa	39	0
Touggourt	Africa	52	9
Touggourt	Africa	31	1
Touggourt	Africa	47	3
Touggourt	Africa	46	10
Touggourt	Africa	54	29
Touggourt	Africa	49	5
Touggourt	Africa	53	23
Touggourt	Africa	50	6
Touggourt	Africa	53	15
Touggourt	Africa	33	0
Touggourt	Africa	45	4
Touggourt	Africa	45	10
Touggourt	Africa	44	6
Touggourt	Africa	50	6
Touggourt	Africa	52	18
Touggourt	Africa	46	3
Touggourt	Africa	47	11
Touggourt	Africa	48	9
Touggourt	Africa	46	9
Touggourt	Africa	57	58
Touggourt	Africa	52	20
Touggourt	Africa	42	7
Touggourt	Africa	37	2
Touggourt	Africa	38	5
Touggourt	Africa	43	3
Touggourt	Africa	37	0
Touggourt	Africa	60	42
Touggourt	Africa	37	5
Touggourt	Africa	46	9
Touggourt	Africa	43	3
Touggourt	Africa	47	5
Touggourt	Africa	41	40
Touggourt	Africa	49	10
Touggourt	Africa	44	5
Touggourt	Africa	45	10
Touggourt	Africa	44	2
Touggourt	Africa	43	4
Touggourt	Africa	47	12
Touggourt	Africa	27	0
Touggourt	Africa	35	5
Touggourt	Africa	45	6
Touggourt	Africa	53	17
Touggourt	Africa	46	2
Touggourt	Africa	47	8
Touggourt	Africa	52	15
Touggourt	Africa	49	14
Touggourt	Africa	51	29
Touggourt	Africa	51	32
Touggourt	Africa	58	30
Touggourt	Africa	34	3
Touggourt	Africa	64	53
Touggourt	Africa	48	14
Touggourt	Africa	48	10
Touggourt	Africa	36	2
Touggourt	Africa	49	15
Touggourt	Africa	44	4
Touggourt	Africa	47	13
Touggourt	Africa	46	4
Touggourt	Africa	48	4
Touggourt	Africa	42	8
Touggourt	Africa	44	3
Touggourt	Africa	45	12
Touggourt	Africa	42	3
Touggourt	Africa	49	6
Touggourt	Africa	53	22
Touggourt	Africa	44	8
Touggourt	Africa	49	7
Touggourt	Africa	50	15
Touggourt	Africa	54	46
Touggourt	Africa	48	7
Geneva	Europe	14	20
Geneva	Europe	21	94
Geneva	Europe	8	8
Geneva	Europe	21	63
Geneva	Europe	14	20
Geneva	Europe	19	47
Geneva	Europe	19	92
Geneva	Europe	16	49
Geneva	Europe	8	2
Geneva	Europe	3	2
Geneva	Europe	6	4
Geneva	Europe	21	112
Geneva	Europe	20	53
Geneva	Europe	15	36
Geneva	Europe	14	19
Geneva	Europe	11	20
Geneva	Europe	25	64
Geneva	Europe	16	21
Geneva	Europe	18	102
Geneva	Europe	10	16
Geneva	Europe	13	24
Geneva	Europe	15	31
Geneva	Europe	22	158
Geneva	Europe	16	67
Geneva	Europe	9	14
Geneva	Europe	13	24
Geneva	Europe	18	54
Geneva	Europe	14	27
Geneva	Europe	22	91
Geneva	Europe	18	49
Geneva	Europe	12	14
Geneva	Europe	10	9
Geneva	Europe	19	52
Geneva	Europe	13	16
Geneva	Europe	9	9
Geneva	Europe	12	10
Geneva	Europe	18	59
Geneva	Europe	15	62
Geneva	Europe	15	38
Geneva	Europe	19	46
Geneva	Europe	20	75
Geneva	Europe	6	5
Geneva	Europe	15	40
Geneva	Europe	16	21
Geneva	Europe	14	46
Geneva	Europe	14	19
Geneva	Europe	12	15
Geneva	Europe	17	35
Geneva	Europe	22	105
Geneva	Europe	14	15
Geneva	Europe	8	2
Geneva	Europe	15	34
Geneva	Europe	4	4
Geneva	Europe	21	49
Geneva	Europe	20	123
Geneva	Europe	15	32
Geneva	Europe	17	39
Geneva	Europe	21	56
Geneva	Europe	19	63
Geneva	Europe	15	30
Geneva	Europe	23	51
Geneva	Europe	16	56
Geneva	Europe	20	43
Geneva	Europe	20	68
Geneva	Europe	13	21
Geneva	Europe	8	9
Geneva	Europe	16	41
Geneva	Europe	18	53
Geneva	Europe	7	9
Geneva	Europe	7	10
Geneva	Europe	15	13
Geneva	Europe	18	114
Geneva	Europe	2	1
Geneva	Europe	15	18
Geneva	Europe	19	86
Geneva	Europe	10	9
Geneva	Europe	9	12
Geneva	Europe	23	161
Geneva	Europe	12	12
Geneva	Europe	24	215
Geneva	Europe	20	120
Geneva	Europe	19	75
Geneva	Europe	21	92
Geneva	Europe	5	3
Geneva	Europe	11	15
Geneva	Europe	14	16
Geneva	Europe	11	15
Geneva	Europe	10	12
Geneva	Europe	13	27
Geneva	Europe	21	87
Geneva	Europe	10	11
Geneva	Europe	15	49
Geneva	Europe	23	121
Geneva	Europe	9	6
Geneva	Europe	22	99
Geneva	Europe	12	22
Geneva	Europe	8	7
Geneva	Europe	7	10
Geneva	Europe	14	28
Geneva	Europe	18	128
Guiyang	Asia	33	1
Guiyang	Asia	50	78
Guiyang	Asia	43	14
Guiyang	Asia	41	17
Guiyang	Asia	32	1
Guiyang	Asia	46	22
Guiyang	Asia	31	0
Guiyang	Asia	39	5
Guiyang	Asia	45	17
Guiyang	Asia	14	1
Guiyang	Asia	48	39
Guiyang	Asia	44	21
Guiyang	Asia	40	17
Guiyang	Asia	40	11
Guiyang	Asia	44	35
Guiyang	Asia	50	38
Guiyang	Asia	33	1
Guiyang	Asia	29	3
Guiyang	Asia	44	22
Guiyang	Asia	45	12
Guiyang	Asia	43	10
Guiyang	Asia	41	16
Guiyang	Asia	42	10
Guiyang	Asia	40	1
Guiyang	Asia	37	1
Guiyang	Asia	24	1
Guiyang	Asia	29	2
Guiyang	Asia	39	5
Guiyang	Asia	32	3
Guiyang	Asia	45	20
Guiyang	Asia	41	3
Guiyang	Asia	39	10
Guiyang	Asia	36	7
Guiyang	Asia	37	8
Guiyang	Asia	45	19
Guiyang	Asia	19	0
Guiyang	Asia	30	2
Guiyang	Asia	35	8
Guiyang	Asia	43	8
Guiyang	Asia	44	14
Guiyang	Asia	37	1
Guiyang	Asia	44	19
Guiyang	Asia	34	17
Guiyang	Asia	32	2
Guiyang	Asia	38	4
Guiyang	Asia	46	14
Guiyang	Asia	43	16
Guiyang	Asia	40	9
Guiyang	Asia	45	17
Guiyang	Asia	39	10
Guiyang	Asia	50	68
Guiyang	Asia	48	42
Guiyang	Asia	42	11
Guiyang	Asia	43	17
Guiyang	Asia	40	6
Guiyang	Asia	43	11
Guiyang	Asia	50	44
Guiyang	Asia	28	1
Guiyang	Asia	30	0
Guiyang	Asia	41	9
Guiyang	Asia	46	56
Guiyang	Asia	45	23
Guiyang	Asia	48	21
Guiyang	Asia	13	0
Guiyang	Asia	40	13
Guiyang	Asia	40	6
Guiyang	Asia	55	39
Guiyang	Asia	28	1
Guiyang	Asia	41	9
Guiyang	Asia	41	4
Guiyang	Asia	44	14
Guiyang	Asia	40	5
Guiyang	Asia	44	26
Guiyang	Asia	43	18
Guiyang	Asia	43	27
Guiyang	Asia	46	27
Guiyang	Asia	41	11
Guiyang	Asia	42	7
Guiyang	Asia	40	14
Guiyang	Asia	32	0
Guiyang	Asia	43	12
Guiyang	Asia	48	19
Guiyang	Asia	40	12
Guiyang	Asia	43	28
Guiyang	Asia	40	6
Guiyang	Asia	42	15
Guiyang	Asia	42	5
Guiyang	Asia	48	28
Guiyang	Asia	38	3
Guiyang	Asia	36	6
Guiyang	Asia	24	0
Guiyang	Asia	39	18
Guiyang	Asia	51	96
Guiyang	Asia	37	7
Guiyang	Asia	36	6
Guiyang	Asia	34	5
Guiyang	Asia	50	41
Guiyang	Asia	45	24
Guiyang	Asia	49	47
Guiyang	Asia	32	1
Zamboanga	Asia	42	10
Zamboanga	Asia	46	35
Zamboanga	Asia	27	0
Zamboanga	Asia	40	4
Zamboanga	Asia	33	3
Zamboanga	Asia	44	13
Zamboanga	Asia	40	10
Zamboanga	Asia	40	14
Zamboanga	Asia	43	20
Zamboanga	Asia	35	4
Zamboanga	Asia	37	3
Zamboanga	Asia	24	5
Zamboanga	Asia	42	24
Zamboanga	Asia	36	3
Zamboanga	Asia	35	4
Zamboanga	Asia	26	1
Zamboanga	Asia	28	1
Zamboanga	Asia	30	2
Zamboanga	Asia	48	48
Zamboanga	Asia	44	36
Zamboanga	Asia	44	17
Zamboanga	Asia	35	1
Zamboanga	Asia	30	3
Zamboanga	Asia	50	76
Zamboanga	Asia	52	35
Zamboanga	Asia	43	17
Zamboanga	Asia	35	3
Zamboanga	Asia	30	2
Zamboanga	Asia	44	9
Zamboanga	Asia	32	1
Zamboanga	Asia	39	15
Zamboanga	Asia	43	15
Zamboanga	Asia	43	11
Zamboanga	Asia	42	6
Zamboanga	Asia	41	13
Zamboanga	Asia	39	9
Zamboanga	Asia	36	3
Zamboanga	Asia	42	18
Zamboanga	Asia	38	7
Zamboanga	Asia	40	15
Zamboanga	Asia	52	25
Zamboanga	Asia	45	18
Zamboanga	Asia	38	4
Zamboanga	Asia	37	5
Zamboanga	Asia	48	29
Zamboanga	Asia	44	12
Zamboanga	Asia	37	4
Zamboanga	Asia	33	1
Zamboanga	Asia	46	12
Zamboanga	Asia	32	2
Zamboanga	Asia	33	2
Zamboanga	Asia	49	13
Zamboanga	Asia	36	12
Zamboanga	Asia	43	11
Zamboanga	Asia	34	4
Zamboanga	Asia	38	6
Zamboanga	Asia	47	13
Zamboanga	Asia	29	2
Zamboanga	Asia	32	2
Zamboanga	Asia	33	78
Zamboanga	Asia	34	3
Zamboanga	Asia	45	7
Zamboanga	Asia	43	29
Zamboanga	Asia	34	2
Zamboanga	Asia	38	12
Zamboanga	Asia	38	6
Zamboanga	Asia	44	21
Zamboanga	Asia	25	1
Zamboanga	Asia	34	1
Zamboanga	Asia	38	17
Zamboanga	Asia	39	7
Zamboanga	Asia	42	10
Zamboanga	Asia	52	29
Zamboanga	Asia	32	1
Zamboanga	Asia	45	14
Zamboanga	Asia	28	2
Zamboanga	Asia	40	11
Zamboanga	Asia	50	29
Zamboanga	Asia	44	21
Zamboanga	Asia	29	3
Zamboanga	Asia	34	10
Zamboanga	Asia	49	24
Zamboanga	Asia	46	27
Zamboanga	Asia	43	2
Zamboanga	Asia	39	13
Zamboanga	Asia	44	20
Zamboanga	Asia	39	31
Zamboanga	Asia	18	0
Zamboanga	Asia	46	27
Zamboanga	Asia	48	27
Zamboanga	Asia	43	24
Zamboanga	Asia	38	11
Zamboanga	Asia	36	1
Zamboanga	Asia	33	8
Zamboanga	Asia	39	5
Zamboanga	Asia	30	1
Zamboanga	Asia	37	5
Zamboanga	Asia	41	13
Zamboanga	Asia	35	4
Zamboanga	Asia	40	5
Hoedspruit	Africa	34	13
Hoedspruit	Africa	32	4
Hoedspruit	Africa	34	12
Hoedspruit	Africa	39	19
Hoedspruit	Africa	40	28
Hoedspruit	Africa	33	1
Hoedspruit	Africa	39	20
Hoedspruit	Africa	38	24
Hoedspruit	Africa	40	29
Hoedspruit	Africa	37	17
Hoedspruit	Africa	39	22
Hoedspruit	Africa	24	0
Hoedspruit	Africa	34	5
Hoedspruit	Africa	44	31
Hoedspruit	Africa	36	15
Hoedspruit	Africa	30	0
Hoedspruit	Africa	32	1
Hoedspruit	Africa	29	5
Hoedspruit	Africa	37	9
Hoedspruit	Africa	35	6
Hoedspruit	Africa	41	28
Hoedspruit	Africa	33	10
Hoedspruit	Africa	35	8
Hoedspruit	Africa	37	8
Hoedspruit	Africa	32	3
Hoedspruit	Africa	29	1
Hoedspruit	Africa	34	7
Hoedspruit	Africa	25	0
Hoedspruit	Africa	39	29
Hoedspruit	Africa	30	5
Hoedspruit	Africa	44	15
Hoedspruit	Africa	43	32
Hoedspruit	Africa	38	9
Hoedspruit	Africa	35	16
Hoedspruit	Africa	37	14
Hoedspruit	Africa	40	18
Hoedspruit	Africa	28	3
Hoedspruit	Africa	32	1
Hoedspruit	Africa	31	4
Hoedspruit	Africa	40	25
Hoedspruit	Africa	35	5
Hoedspruit	Africa	29	1
Hoedspruit	Africa	35	9
Hoedspruit	Africa	34	2
Hoedspruit	Africa	41	22
Hoedspruit	Africa	35	13
Hoedspruit	Africa	37	8
Hoedspruit	Africa	37	11
Hoedspruit	Africa	43	38
Hoedspruit	Africa	32	3
Hoedspruit	Africa	37	10
Hoedspruit	Africa	42	28
Hoedspruit	Africa	32	4
Hoedspruit	Africa	40	14
Hoedspruit	Africa	30	7
Hoedspruit	Africa	40	11
Hoedspruit	Africa	40	10
Hoedspruit	Africa	35	10
Hoedspruit	Africa	33	4
Hoedspruit	Africa	33	5
Hoedspruit	Africa	42	12
Hoedspruit	Africa	37	28
Hoedspruit	Africa	40	22
Hoedspruit	Africa	40	13
Hoedspruit	Africa	29	2
Hoedspruit	Africa	42	12
Hoedspruit	Africa	38	15
Hoedspruit	Africa	47	46
Hoedspruit	Africa	38	32
Hoedspruit	Africa	41	28
Hoedspruit	Africa	17	0
Hoedspruit	Africa	41	31
Hoedspruit	Africa	32	4
Hoedspruit	Africa	29	2
Hoedspruit	Africa	21	1
Hoedspruit	Africa	41	24
Hoedspruit	Africa	14	1
Hoedspruit	Africa	38	10
Hoedspruit	Africa	31	1
Hoedspruit	Africa	39	33
Hoedspruit	Africa	32	4
Hoedspruit	Africa	38	14
Hoedspruit	Africa	38	21
Hoedspruit	Africa	34	3
Hoedspruit	Africa	30	5
Hoedspruit	Africa	28	6
Hoedspruit	Africa	32	3
Hoedspruit	Africa	35	10
Hoedspruit	Africa	39	26
Hoedspruit	Africa	35	3
Hoedspruit	Africa	33	2
Hoedspruit	Africa	25	0
Hoedspruit	Africa	38	7
Hoedspruit	Africa	32	1
Hoedspruit	Africa	40	15
Hoedspruit	Africa	31	2
Hoedspruit	Africa	25	2
Hoedspruit	Africa	39	12
Hoedspruit	Africa	41	45
Hoedspruit	Africa	25	1
TelAviv	Asia	20	52
TelAviv	Asia	18	16
TelAviv	Asia	16	15
TelAviv	Asia	8	5
TelAviv	Asia	3	3
TelAviv	Asia	19	33
TelAviv	Asia	18	35
TelAviv	Asia	17	25
TelAviv	Asia	20	51
TelAviv	Asia	22	49
TelAviv	Asia	10	4
TelAviv	Asia	18	41
TelAviv	Asia	7	2
TelAviv	Asia	6	3
TelAviv	Asia	12	5
TelAviv	Asia	23	45
TelAviv	Asia	16	28
TelAviv	Asia	5	1
TelAviv	Asia	11	5
TelAviv	Asia	17	17
TelAviv	Asia	19	31
TelAviv	Asia	14	16
TelAviv	Asia	11	5
TelAviv	Asia	19	24
TelAviv	Asia	21	33
TelAviv	Asia	11	3
TelAviv	Asia	18	44
TelAviv	Asia	15	15
TelAviv	Asia	13	11
TelAviv	Asia	23	75
TelAviv	Asia	13	11
TelAviv	Asia	25	70
TelAviv	Asia	26	70
TelAviv	Asia	21	61
TelAviv	Asia	26	78
TelAviv	Asia	21	56
TelAviv	Asia	13	9
TelAviv	Asia	12	11
TelAviv	Asia	20	42
TelAviv	Asia	6	5
TelAviv	Asia	18	35
TelAviv	Asia	21	42
TelAviv	Asia	25	125
TelAviv	Asia	10	5
TelAviv	Asia	18	44
TelAviv	Asia	11	8
TelAviv	Asia	20	37
TelAviv	Asia	4	0
TelAviv	Asia	20	44
TelAviv	Asia	11	9
TelAviv	Asia	16	11
TelAviv	Asia	18	38
TelAviv	Asia	17	27
TelAviv	Asia	18	31
TelAviv	Asia	20	47
TelAviv	Asia	25	163
TelAviv	Asia	13	18
TelAviv	Asia	15	10
TelAviv	Asia	16	8
TelAviv	Asia	18	34
TelAviv	Asia	24	78
TelAviv	Asia	8	5
TelAviv	Asia	23	45
TelAviv	Asia	20	51
TelAviv	Asia	13	8
TelAviv	Asia	21	60
TelAviv	Asia	19	19
TelAviv	Asia	15	7
TelAviv	Asia	20	45
TelAviv	Asia	6	4
TelAviv	Asia	19	32
TelAviv	Asia	5	0
TelAviv	Asia	14	6
TelAviv	Asia	16	10
TelAviv	Asia	11	14
TelAviv	Asia	21	62
TelAviv	Asia	17	19
TelAviv	Asia	23	77
TelAviv	Asia	18	27
TelAviv	Asia	16	12
TelAviv	Asia	9	6
TelAviv	Asia	17	22
TelAviv	Asia	5	1
TelAviv	Asia	19	40
TelAviv	Asia	11	2
TelAviv	Asia	19	45
TelAviv	Asia	16	30
TelAviv	Asia	18	34
TelAviv	Asia	20	93
TelAviv	Asia	10	6
TelAviv	Asia	13	8
TelAviv	Asia	14	10
TelAviv	Asia	20	67
TelAviv	Asia	6	3
TelAviv	Asia	21	71
TelAviv	Asia	14	10
TelAviv	Asia	21	64
TelAviv	Asia	4	2
TelAviv	Asia	13	13
TelAviv	Asia	16	15
Kotabaru	Asia	61	19
Kotabaru	Asia	56	24
Kotabaru	Asia	52	4
Kotabaru	Asia	41	1
Kotabaru	Asia	49	7
Kotabaru	Asia	55	16
Kotabaru	Asia	48	4
Kotabaru	Asia	62	27
Kotabaru	Asia	44	2
Kotabaru	Asia	46	0
Kotabaru	Asia	48	3
Kotabaru	Asia	42	2
Kotabaru	Asia	53	12
Kotabaru	Asia	52	4
Kotabaru	Asia	59	23
Kotabaru	Asia	34	1
Kotabaru	Asia	53	11
Kotabaru	Asia	45	9
Kotabaru	Asia	48	19
Kotabaru	Asia	55	21
Kotabaru	Asia	56	6
Kotabaru	Asia	61	40
Kotabaru	Asia	56	16
Kotabaru	Asia	49	4
Kotabaru	Asia	57	12
Kotabaru	Asia	62	37
Kotabaru	Asia	46	7
Kotabaru	Asia	55	2
Kotabaru	Asia	47	10
Kotabaru	Asia	37	1
Kotabaru	Asia	46	5
Kotabaru	Asia	51	5
Kotabaru	Asia	45	4
Kotabaru	Asia	55	9
Kotabaru	Asia	50	4
Kotabaru	Asia	44	2
Kotabaru	Asia	45	2
Kotabaru	Asia	39	1
Kotabaru	Asia	59	26
Kotabaru	Asia	48	3
Kotabaru	Asia	51	28
Kotabaru	Asia	45	7
Kotabaru	Asia	49	8
Kotabaru	Asia	51	6
Kotabaru	Asia	54	20
Kotabaru	Asia	64	37
Kotabaru	Asia	50	9
Kotabaru	Asia	58	33
Kotabaru	Asia	52	20
Kotabaru	Asia	50	4
Kotabaru	Asia	57	21
Kotabaru	Asia	48	10
Kotabaru	Asia	64	48
Kotabaru	Asia	61	16
Kotabaru	Asia	55	17
Kotabaru	Asia	54	17
Kotabaru	Asia	56	11
Kotabaru	Asia	36	0
Kotabaru	Asia	45	2
Kotabaru	Asia	56	19
Kotabaru	Asia	48	1
Kotabaru	Asia	56	15
Kotabaru	Asia	56	18
Kotabaru	Asia	55	8
Kotabaru	Asia	51	3
Kotabaru	Asia	53	19
Kotabaru	Asia	53	38
Kotabaru	Asia	57	34
Kotabaru	Asia	54	12
Kotabaru	Asia	55	13
Kotabaru	Asia	54	5
Kotabaru	Asia	51	2
Kotabaru	Asia	55	21
Kotabaru	Asia	55	4
Kotabaru	Asia	56	3
Kotabaru	Asia	58	18
Kotabaru	Asia	46	2
Kotabaru	Asia	51	6
Kotabaru	Asia	50	9
Kotabaru	Asia	49	2
Kotabaru	Asia	61	43
Kotabaru	Asia	46	3
Kotabaru	Asia	41	2
Kotabaru	Asia	39	2
Kotabaru	Asia	60	16
Kotabaru	Asia	56	25
Kotabaru	Asia	48	5
Kotabaru	Asia	53	6
Kotabaru	Asia	47	3
Kotabaru	Asia	54	31
Kotabaru	Asia	52	6
Kotabaru	Asia	51	5
Kotabaru	Asia	56	10
Kotabaru	Asia	50	1
Kotabaru	Asia	52	3
Kotabaru	Asia	51	9
Kotabaru	Asia	50	12
Kotabaru	Asia	55	14
Kotabaru	Asia	47	5
Kotabaru	Asia	58	47
Kalemie	Africa	79	141
Kalemie	Africa	62	79
Kalemie	Africa	60	69
Kalemie	Africa	83	108
Kalemie	Africa	72	84
Kalemie	Africa	60	67
Kalemie	Africa	74	93
Kalemie	Africa	69	90
Kalemie	Africa	62	74
Kalemie	Africa	63	91
Kalemie	Africa	39	4
Kalemie	Africa	72	106
Kalemie	Africa	72	77
Kalemie	Africa	73	97
Kalemie	Africa	70	110
Kalemie	Africa	76	97
Kalemie	Africa	69	107
Kalemie	Africa	70	79
Kalemie	Africa	61	71
Kalemie	Africa	66	81
Kalemie	Africa	62	69
Kalemie	Africa	61	87
Kalemie	Africa	70	100
Kalemie	Africa	81	105
Kalemie	Africa	70	97
Kalemie	Africa	66	84
Kalemie	Africa	61	72
Kalemie	Africa	73	106
Kalemie	Africa	78	122
Kalemie	Africa	69	81
Kalemie	Africa	70	105
Kalemie	Africa	72	96
Kalemie	Africa	67	81
Kalemie	Africa	69	82
Kalemie	Africa	70	97
Kalemie	Africa	50	23
Kalemie	Africa	74	138
Kalemie	Africa	65	81
Kalemie	Africa	74	95
Kalemie	Africa	72	118
Kalemie	Africa	75	100
Kalemie	Africa	67	93
Kalemie	Africa	69	84
Kalemie	Africa	67	70
Kalemie	Africa	58	68
Kalemie	Africa	74	89
Kalemie	Africa	69	96
Kalemie	Africa	65	82
Kalemie	Africa	65	69
Kalemie	Africa	73	96
Kalemie	Africa	70	82
Kalemie	Africa	42	5
Kalemie	Africa	62	75
Kalemie	Africa	72	78
Kalemie	Africa	72	70
Kalemie	Africa	62	96
Kalemie	Africa	66	89
Kalemie	Africa	67	98
Kalemie	Africa	81	126
Kalemie	Africa	75	94
Kalemie	Africa	71	85
Kalemie	Africa	69	104
Kalemie	Africa	76	86
Kalemie	Africa	58	50
Kalemie	Africa	76	96
Kalemie	Africa	68	95
Kalemie	Africa	63	80
Kalemie	Africa	65	70
Kalemie	Africa	54	29
Kalemie	Africa	76	98
Kalemie	Africa	73	87
Kalemie	Africa	66	84
Kalemie	Africa	82	147
Kalemie	Africa	63	60
Kalemie	Africa	82	158
Kalemie	Africa	74	81
Kalemie	Africa	81	129
Kalemie	Africa	63	46
Kalemie	Africa	68	118
Kalemie	Africa	64	66
Kalemie	Africa	79	121
Kalemie	Africa	68	105
Kalemie	Africa	68	106
Kalemie	Africa	71	94
Kalemie	Africa	67	89
Kalemie	Africa	68	99
Kalemie	Africa	65	90
Kalemie	Africa	66	90
Kalemie	Africa	71	99
Kalemie	Africa	64	79
Kalemie	Africa	57	46
Kalemie	Africa	66	89
Kalemie	Africa	66	90
Kalemie	Africa	57	55
Kalemie	Africa	68	72
Kalemie	Africa	69	103
Kalemie	Africa	64	69
Kalemie	Africa	70	117
Kalemie	Africa	68	109
Kalemie	Africa	70	99
Tamworth	Oceania	29	12
Tamworth	Oceania	26	2
Tamworth	Oceania	22	3
Tamworth	Oceania	21	2
Tamworth	Oceania	28	22
Tamworth	Oceania	43	83
Tamworth	Oceania	26	15
Tamworth	Oceania	33	16
Tamworth	Oceania	16	3
Tamworth	Oceania	30	17
Tamworth	Oceania	38	29
Tamworth	Oceania	33	26
Tamworth	Oceania	31	17
Tamworth	Oceania	38	49
Tamworth	Oceania	33	9
Tamworth	Oceania	25	10
Tamworth	Oceania	30	7
Tamworth	Oceania	31	18
Tamworth	Oceania	37	67
Tamworth	Oceania	36	29
Tamworth	Oceania	29	28
Tamworth	Oceania	39	41
Tamworth	Oceania	30	6
Tamworth	Oceania	28	6
Tamworth	Oceania	40	34
Tamworth	Oceania	35	17
Tamworth	Oceania	24	6
Tamworth	Oceania	39	41
Tamworth	Oceania	23	6
Tamworth	Oceania	25	3
Tamworth	Oceania	24	2
Tamworth	Oceania	31	9
Tamworth	Oceania	35	60
Tamworth	Oceania	32	10
Tamworth	Oceania	27	12
Tamworth	Oceania	31	13
Tamworth	Oceania	22	1
Tamworth	Oceania	38	46
Tamworth	Oceania	39	53
Tamworth	Oceania	13	0
Tamworth	Oceania	33	13
Tamworth	Oceania	35	56
Tamworth	Oceania	34	21
Tamworth	Oceania	24	1
Tamworth	Oceania	37	27
Tamworth	Oceania	37	34
Tamworth	Oceania	26	9
Tamworth	Oceania	36	30
Tamworth	Oceania	34	17
Tamworth	Oceania	27	9
Tamworth	Oceania	29	11
Tamworth	Oceania	34	33
Tamworth	Oceania	35	19
Tamworth	Oceania	42	25
Tamworth	Oceania	33	5
Tamworth	Oceania	31	17
Tamworth	Oceania	34	20
Tamworth	Oceania	34	20
Tamworth	Oceania	31	7
Tamworth	Oceania	37	19
Tamworth	Oceania	26	7
Tamworth	Oceania	22	2
Tamworth	Oceania	25	2
Tamworth	Oceania	29	9
Tamworth	Oceania	32	7
Tamworth	Oceania	32	7
Tamworth	Oceania	31	30
Tamworth	Oceania	36	20
Tamworth	Oceania	34	36
Tamworth	Oceania	33	10
Tamworth	Oceania	32	14
Tamworth	Oceania	38	64
Tamworth	Oceania	32	13
Tamworth	Oceania	40	57
Tamworth	Oceania	25	4
Tamworth	Oceania	21	3
Tamworth	Oceania	31	10
Tamworth	Oceania	35	32
Tamworth	Oceania	22	3
Tamworth	Oceania	38	41
Tamworth	Oceania	24	4
Tamworth	Oceania	22	0
Tamworth	Oceania	29	8
Tamworth	Oceania	30	12
Tamworth	Oceania	30	10
Tamworth	Oceania	32	13
Tamworth	Oceania	39	23
Tamworth	Oceania	32	10
Tamworth	Oceania	31	12
Tamworth	Oceania	33	19
Tamworth	Oceania	38	10
Tamworth	Oceania	37	30
Tamworth	Oceania	38	47
Tamworth	Oceania	31	15
Tamworth	Oceania	32	7
Tamworth	Oceania	28	10
Tamworth	Oceania	26	19
Tamworth	Oceania	42	44
Tamworth	Oceania	32	14
Tamworth	Oceania	27	19
Sivas	Asia	50	132
Sivas	Asia	25	3
Sivas	Asia	47	148
Sivas	Asia	36	22
Sivas	Asia	35	10
Sivas	Asia	44	61
Sivas	Asia	35	18
Sivas	Asia	36	9
Sivas	Asia	42	47
Sivas	Asia	37	42
Sivas	Asia	39	19
Sivas	Asia	36	24
Sivas	Asia	38	19
Sivas	Asia	30	5
Sivas	Asia	46	222
Sivas	Asia	35	8
Sivas	Asia	40	36
Sivas	Asia	44	65
Sivas	Asia	33	8
Sivas	Asia	36	8
Sivas	Asia	35	23
Sivas	Asia	50	226
Sivas	Asia	35	16
Sivas	Asia	32	12
Sivas	Asia	38	23
Sivas	Asia	40	28
Sivas	Asia	30	47
Sivas	Asia	46	115
Sivas	Asia	34	9
Sivas	Asia	48	136
Sivas	Asia	44	66
Sivas	Asia	34	6
Sivas	Asia	45	55
Sivas	Asia	45	97
Sivas	Asia	33	16
Sivas	Asia	27	1
Sivas	Asia	41	34
Sivas	Asia	36	25
Sivas	Asia	39	48
Sivas	Asia	30	4
Sivas	Asia	38	22
Sivas	Asia	40	30
Sivas	Asia	38	55
Sivas	Asia	34	4
Sivas	Asia	36	13
Sivas	Asia	29	7
Sivas	Asia	49	62
Sivas	Asia	42	50
Sivas	Asia	43	41
Sivas	Asia	44	91
Sivas	Asia	40	32
Sivas	Asia	29	2
Sivas	Asia	40	17
Sivas	Asia	37	25
Sivas	Asia	40	15
Sivas	Asia	27	6
Sivas	Asia	30	6
Sivas	Asia	40	44
Sivas	Asia	36	18
Sivas	Asia	49	123
Sivas	Asia	43	61
Sivas	Asia	37	32
Sivas	Asia	35	37
Sivas	Asia	37	19
Sivas	Asia	53	450
Sivas	Asia	42	49
Sivas	Asia	43	56
Sivas	Asia	42	43
Sivas	Asia	47	121
Sivas	Asia	40	27
Sivas	Asia	37	21
Sivas	Asia	45	65
Sivas	Asia	41	23
Sivas	Asia	38	31
Sivas	Asia	46	123
Sivas	Asia	47	36
Sivas	Asia	40	41
Sivas	Asia	36	16
Sivas	Asia	44	77
Sivas	Asia	44	82
Sivas	Asia	44	38
Sivas	Asia	40	73
Sivas	Asia	35	23
Sivas	Asia	46	190
Sivas	Asia	42	39
Sivas	Asia	35	19
Sivas	Asia	37	7
Sivas	Asia	38	30
Sivas	Asia	36	12
Sivas	Asia	31	9
Sivas	Asia	32	8
Sivas	Asia	36	24
Sivas	Asia	42	149
Sivas	Asia	34	9
Sivas	Asia	41	25
Sivas	Asia	37	26
Sivas	Asia	43	25
Sivas	Asia	39	21
Sivas	Asia	39	51
Sivas	Asia	46	63
Belem	S. America	35	6
Belem	S. America	42	17
Belem	S. America	43	39
Belem	S. America	49	47
Belem	S. America	32	2
Belem	S. America	48	23
Belem	S. America	48	51
Belem	S. America	36	8
Belem	S. America	42	28
Belem	S. America	32	1
Belem	S. America	50	63
Belem	S. America	43	41
Belem	S. America	39	11
Belem	S. America	45	13
Belem	S. America	48	88
Belem	S. America	42	31
Belem	S. America	45	37
Belem	S. America	37	11
Belem	S. America	46	43
Belem	S. America	29	2
Belem	S. America	45	31
Belem	S. America	49	41
Belem	S. America	49	73
Belem	S. America	24	2
Belem	S. America	46	56
Belem	S. America	45	27
Belem	S. America	43	28
Belem	S. America	37	3
Belem	S. America	42	26
Belem	S. America	50	69
Belem	S. America	35	8
Belem	S. America	52	155
Belem	S. America	40	24
Belem	S. America	47	48
Belem	S. America	48	82
Belem	S. America	41	11
Belem	S. America	34	4
Belem	S. America	45	36
Belem	S. America	46	85
Belem	S. America	41	17
Belem	S. America	46	44
Belem	S. America	44	32
Belem	S. America	48	51
Belem	S. America	48	42
Belem	S. America	43	28
Belem	S. America	49	67
Belem	S. America	51	109
Belem	S. America	33	5
Belem	S. America	52	132
Belem	S. America	40	12
Belem	S. America	35	11
Belem	S. America	42	33
Belem	S. America	43	40
Belem	S. America	44	24
Belem	S. America	37	5
Belem	S. America	37	14
Belem	S. America	46	58
Belem	S. America	40	25
Belem	S. America	45	19
Belem	S. America	50	111
Belem	S. America	47	80
Belem	S. America	45	32
Belem	S. America	44	28
Belem	S. America	43	30
Belem	S. America	34	5
Belem	S. America	48	90
Belem	S. America	40	13
Belem	S. America	46	44
Belem	S. America	46	35
Belem	S. America	43	26
Belem	S. America	46	90
Belem	S. America	51	97
Belem	S. America	32	5
Belem	S. America	43	12
Belem	S. America	44	28
Belem	S. America	36	7
Belem	S. America	46	75
Belem	S. America	50	45
Belem	S. America	30	1
Belem	S. America	48	55
Belem	S. America	40	26
Belem	S. America	42	21
Belem	S. America	48	50
Belem	S. America	46	51
Belem	S. America	43	25
Belem	S. America	46	57
Belem	S. America	40	12
Belem	S. America	39	25
Belem	S. America	41	27
Belem	S. America	41	13
Belem	S. America	20	1
Belem	S. America	33	2
Belem	S. America	50	86
Belem	S. America	47	77
Belem	S. America	47	29
Belem	S. America	48	77
Belem	S. America	36	4
Belem	S. America	41	43
Belem	S. America	37	13
Belem	S. America	40	12
SaoPaulo	S. America	37	67
SaoPaulo	S. America	31	39
SaoPaulo	S. America	30	17
SaoPaulo	S. America	36	47
SaoPaulo	S. America	29	20
SaoPaulo	S. America	40	169
SaoPaulo	S. America	25	8
SaoPaulo	S. America	31	12
SaoPaulo	S. America	32	22
SaoPaulo	S. America	34	26
SaoPaulo	S. America	34	42
SaoPaulo	S. America	18	2
SaoPaulo	S. America	27	3
SaoPaulo	S. America	30	7
SaoPaulo	S. America	29	10
SaoPaulo	S. America	30	10
SaoPaulo	S. America	34	12
SaoPaulo	S. America	27	19
SaoPaulo	S. America	30	14
SaoPaulo	S. America	21	2
SaoPaulo	S. America	35	41
SaoPaulo	S. America	36	57
SaoPaulo	S. America	29	24
SaoPaulo	S. America	29	25
SaoPaulo	S. America	30	32
SaoPaulo	S. America	28	4
SaoPaulo	S. America	30	15
SaoPaulo	S. America	31	13
SaoPaulo	S. America	31	32
SaoPaulo	S. America	28	11
SaoPaulo	S. America	17	1
SaoPaulo	S. America	34	32
SaoPaulo	S. America	19	2
SaoPaulo	S. America	36	60
SaoPaulo	S. America	23	8
SaoPaulo	S. America	29	15
SaoPaulo	S. America	38	85
SaoPaulo	S. America	22	6
SaoPaulo	S. America	37	48
SaoPaulo	S. America	27	10
SaoPaulo	S. America	30	11
SaoPaulo	S. America	26	12
SaoPaulo	S. America	23	3
SaoPaulo	S. America	37	25
SaoPaulo	S. America	21	2
SaoPaulo	S. America	17	1
SaoPaulo	S. America	30	10
SaoPaulo	S. America	37	43
SaoPaulo	S. America	35	64
SaoPaulo	S. America	22	5
SaoPaulo	S. America	36	46
SaoPaulo	S. America	30	23
SaoPaulo	S. America	38	32
SaoPaulo	S. America	30	24
SaoPaulo	S. America	34	36
SaoPaulo	S. America	31	15
SaoPaulo	S. America	30	13
SaoPaulo	S. America	35	42
SaoPaulo	S. America	31	11
SaoPaulo	S. America	33	40
SaoPaulo	S. America	31	20
SaoPaulo	S. America	29	19
SaoPaulo	S. America	35	62
SaoPaulo	S. America	33	40
SaoPaulo	S. America	29	8
SaoPaulo	S. America	29	6
SaoPaulo	S. America	15	2
SaoPaulo	S. America	31	37
SaoPaulo	S. America	30	12
SaoPaulo	S. America	33	7
SaoPaulo	S. America	20	2
SaoPaulo	S. America	28	15
SaoPaulo	S. America	33	47
SaoPaulo	S. America	16	0
SaoPaulo	S. America	25	6
SaoPaulo	S. America	31	16
SaoPaulo	S. America	13	2
SaoPaulo	S. America	34	34
SaoPaulo	S. America	28	9
SaoPaulo	S. America	22	1
SaoPaulo	S. America	30	9
SaoPaulo	S. America	25	7
SaoPaulo	S. America	15	6
SaoPaulo	S. America	32	27
SaoPaulo	S. America	31	19
SaoPaulo	S. America	33	42
SaoPaulo	S. America	37	22
SaoPaulo	S. America	15	1
SaoPaulo	S. America	25	3
SaoPaulo	S. America	29	18
SaoPaulo	S. America	29	14
SaoPaulo	S. America	21	4
SaoPaulo	S. America	19	4
SaoPaulo	S. America	30	22
SaoPaulo	S. America	28	5
SaoPaulo	S. America	30	15
SaoPaulo	S. America	35	24
SaoPaulo	S. America	20	2
SaoPaulo	S. America	23	6
SaoPaulo	S. America	30	16
Albuquerque	N. America	23	4
Albuquerque	N. America	31	20
Albuquerque	N. America	28	13
Albuquerque	N. America	22	0
Albuquerque	N. America	26	12
Albuquerque	N. America	15	0
Albuquerque	N. America	33	38
Albuquerque	N. America	40	126
Albuquerque	N. America	25	11
Albuquerque	N. America	35	42
Albuquerque	N. America	36	79
Albuquerque	N. America	30	13
Albuquerque	N. America	27	5
Albuquerque	N. America	35	47
Albuquerque	N. America	31	30
Albuquerque	N. America	37	74
Albuquerque	N. America	23	6
Albuquerque	N. America	24	8
Albuquerque	N. America	33	29
Albuquerque	N. America	37	62
Albuquerque	N. America	34	76
Albuquerque	N. America	34	18
Albuquerque	N. America	16	2
Albuquerque	N. America	37	57
Albuquerque	N. America	17	0
Albuquerque	N. America	33	52
Albuquerque	N. America	31	24
Albuquerque	N. America	33	37
Albuquerque	N. America	36	53
Albuquerque	N. America	25	4
Albuquerque	N. America	27	9
Albuquerque	N. America	33	32
Albuquerque	N. America	26	8
Albuquerque	N. America	24	4
Albuquerque	N. America	18	3
Albuquerque	N. America	25	6
Albuquerque	N. America	36	47
Albuquerque	N. America	28	20
Albuquerque	N. America	15	1
Albuquerque	N. America	19	2
Albuquerque	N. America	22	4
Albuquerque	N. America	32	17
Albuquerque	N. America	31	33
Albuquerque	N. America	31	36
Albuquerque	N. America	33	44
Albuquerque	N. America	28	9
Albuquerque	N. America	31	34
Albuquerque	N. America	30	25
Albuquerque	N. America	27	14
Albuquerque	N. America	28	15
Albuquerque	N. America	25	7
Albuquerque	N. America	30	14
Albuquerque	N. America	30	20
Albuquerque	N. America	31	11
Albuquerque	N. America	28	31
Albuquerque	N. America	24	8
Albuquerque	N. America	21	5
Albuquerque	N. America	12	1
Albuquerque	N. America	38	59
Albuquerque	N. America	29	14
Albuquerque	N. America	30	14
Albuquerque	N. America	29	17
Albuquerque	N. America	13	0
Albuquerque	N. America	27	17
Albuquerque	N. America	36	96
Albuquerque	N. America	27	6
Albuquerque	N. America	38	48
Albuquerque	N. America	36	81
Albuquerque	N. America	37	77
Albuquerque	N. America	29	26
Albuquerque	N. America	21	2
Albuquerque	N. America	27	19
Albuquerque	N. America	39	89
Albuquerque	N. America	39	45
Albuquerque	N. America	32	24
Albuquerque	N. America	35	59
Albuquerque	N. America	40	93
Albuquerque	N. America	26	5
Albuquerque	N. America	31	28
Albuquerque	N. America	27	8
Albuquerque	N. America	14	1
Albuquerque	N. America	19	2
Albuquerque	N. America	39	154
Albuquerque	N. America	27	7
Albuquerque	N. America	19	3
Albuquerque	N. America	28	7
Albuquerque	N. America	35	61
Albuquerque	N. America	15	1
Albuquerque	N. America	36	37
Albuquerque	N. America	33	28
Albuquerque	N. America	36	49
Albuquerque	N. America	27	9
Albuquerque	N. America	23	1
Albuquerque	N. America	23	11
Albuquerque	N. America	39	48
Albuquerque	N. America	30	30
Albuquerque	N. America	36	17
Albuquerque	N. America	20	3
Albuquerque	N. America	19	2
Albuquerque	N. America	33	39
Ottawa	N. America	22	10
Ottawa	N. America	21	16
Ottawa	N. America	13	1
Ottawa	N. America	28	38
Ottawa	N. America	25	20
Ottawa	N. America	30	164
Ottawa	N. America	32	125
Ottawa	N. America	20	6
Ottawa	N. America	25	24
Ottawa	N. America	21	9
Ottawa	N. America	24	22
Ottawa	N. America	28	106
Ottawa	N. America	25	29
Ottawa	N. America	31	104
Ottawa	N. America	33	144
Ottawa	N. America	24	15
Ottawa	N. America	30	111
Ottawa	N. America	29	59
Ottawa	N. America	27	30
Ottawa	N. America	29	48
Ottawa	N. America	14	5
Ottawa	N. America	31	71
Ottawa	N. America	27	94
Ottawa	N. America	27	30
Ottawa	N. America	24	37
Ottawa	N. America	29	55
Ottawa	N. America	34	79
Ottawa	N. America	27	31
Ottawa	N. America	25	25
Ottawa	N. America	28	63
Ottawa	N. America	28	46
Ottawa	N. America	27	26
Ottawa	N. America	26	35
Ottawa	N. America	26	30
Ottawa	N. America	27	23
Ottawa	N. America	26	41
Ottawa	N. America	26	21
Ottawa	N. America	17	5
Ottawa	N. America	38	240
Ottawa	N. America	17	2
Ottawa	N. America	9	0
Ottawa	N. America	28	21
Ottawa	N. America	34	38
Ottawa	N. America	19	9
Ottawa	N. America	31	129
Ottawa	N. America	30	102
Ottawa	N. America	21	9
Ottawa	N. America	20	5
Ottawa	N. America	32	41
Ottawa	N. America	35	130
Ottawa	N. America	28	17
Ottawa	N. America	3	0
Ottawa	N. America	27	27
Ottawa	N. America	23	29
Ottawa	N. America	28	59
Ottawa	N. America	26	26
Ottawa	N. America	22	16
Ottawa	N. America	29	46
Ottawa	N. America	27	33
Ottawa	N. America	25	33
Ottawa	N. America	22	17
Ottawa	N. America	36	42
Ottawa	N. America	27	57
Ottawa	N. America	29	48
Ottawa	N. America	11	3
Ottawa	N. America	31	107
Ottawa	N. America	28	43
Ottawa	N. America	25	20
Ottawa	N. America	19	11
Ottawa	N. America	18	4
Ottawa	N. America	7	1
Ottawa	N. America	6	1
Ottawa	N. America	22	12
Ottawa	N. America	31	61
Ottawa	N. America	30	53
Ottawa	N. America	25	9
Ottawa	N. America	23	29
Ottawa	N. America	29	35
Ottawa	N. America	27	25
Ottawa	N. America	30	83
Ottawa	N. America	31	29
Ottawa	N. America	27	40
Ottawa	N. America	29	40
Ottawa	N. America	26	44
Ottawa	N. America	31	66
Ottawa	N. America	24	19
Ottawa	N. America	27	25
Ottawa	N. America	22	7
Ottawa	N. America	32	26
Ottawa	N. America	26	17
Ottawa	N. America	25	11
Ottawa	N. America	32	151
Ottawa	N. America	27	27
Ottawa	N. America	28	39
Ottawa	N. America	32	63
Ottawa	N. America	29	39
Ottawa	N. America	25	44
Ottawa	N. America	20	4
Ottawa	N. America	28	47
Ottawa	N. America	23	7
Monbetsu	Asia	33	2
Monbetsu	Asia	46	22
Monbetsu	Asia	35	6
Monbetsu	Asia	38	13
Monbetsu	Asia	42	27
Monbetsu	Asia	23	0
Monbetsu	Asia	41	10
Monbetsu	Asia	37	9
Monbetsu	Asia	31	4
Monbetsu	Asia	36	5
Monbetsu	Asia	32	1
Monbetsu	Asia	42	14
Monbetsu	Asia	37	4
Monbetsu	Asia	31	8
Monbetsu	Asia	27	0
Monbetsu	Asia	35	5
Monbetsu	Asia	37	5
Monbetsu	Asia	36	3
Monbetsu	Asia	35	8
Monbetsu	Asia	24	0
Monbetsu	Asia	44	19
Monbetsu	Asia	40	18
Monbetsu	Asia	45	18
Monbetsu	Asia	33	2
Monbetsu	Asia	33	4
Monbetsu	Asia	45	23
Monbetsu	Asia	40	18
Monbetsu	Asia	39	2
Monbetsu	Asia	44	19
Monbetsu	Asia	32	3
Monbetsu	Asia	44	39
Monbetsu	Asia	39	11
Monbetsu	Asia	34	1
Monbetsu	Asia	45	16
Monbetsu	Asia	31	2
Monbetsu	Asia	36	4
Monbetsu	Asia	34	5
Monbetsu	Asia	35	4
Monbetsu	Asia	36	6
Monbetsu	Asia	36	5
Monbetsu	Asia	38	9
Monbetsu	Asia	38	4
Monbetsu	Asia	47	42
Monbetsu	Asia	44	25
Monbetsu	Asia	38	11
Monbetsu	Asia	31	4
Monbetsu	Asia	34	5
Monbetsu	Asia	35	3
Monbetsu	Asia	35	9
Monbetsu	Asia	15	0
Monbetsu	Asia	39	16
Monbetsu	Asia	39	14
Monbetsu	Asia	27	5
Monbetsu	Asia	34	9
Monbetsu	Asia	43	13
Monbetsu	Asia	35	3
Monbetsu	Asia	48	43
Monbetsu	Asia	39	5
Monbetsu	Asia	38	8
Monbetsu	Asia	42	24
Monbetsu	Asia	41	16
Monbetsu	Asia	35	4
Monbetsu	Asia	44	17
Monbetsu	Asia	42	20
Monbetsu	Asia	32	4
Monbetsu	Asia	40	20
Monbetsu	Asia	36	5
Monbetsu	Asia	41	15
Monbetsu	Asia	22	1
Monbetsu	Asia	45	25
Monbetsu	Asia	35	3
Monbetsu	Asia	39	8
Monbetsu	Asia	32	2
Monbetsu	Asia	42	10
Monbetsu	Asia	17	0
Monbetsu	Asia	39	14
Monbetsu	Asia	38	9
Monbetsu	Asia	36	5
Monbetsu	Asia	36	4
Monbetsu	Asia	34	7
Monbetsu	Asia	34	6
Monbetsu	Asia	42	17
Monbetsu	Asia	27	2
Monbetsu	Asia	42	9
Monbetsu	Asia	27	2
Monbetsu	Asia	43	9
Monbetsu	Asia	40	8
Monbetsu	Asia	43	25
Monbetsu	Asia	15	0
Monbetsu	Asia	36	14
Monbetsu	Asia	44	13
Monbetsu	Asia	26	2
Monbetsu	Asia	40	8
Monbetsu	Asia	32	2
Monbetsu	Asia	51	48
Monbetsu	Asia	28	1
Monbetsu	Asia	40	11
Monbetsu	Asia	32	6
Monbetsu	Asia	48	89
Monbetsu	Asia	46	22
RioGallegos	S. America	43	29
RioGallegos	S. America	36	15
RioGallegos	S. America	36	19
RioGallegos	S. America	33	10
RioGallegos	S. America	34	10
RioGallegos	S. America	41	31
RioGallegos	S. America	34	5
RioGallegos	S. America	41	27
RioGallegos	S. America	34	3
RioGallegos	S. America	37	11
RioGallegos	S. America	42	27
RioGallegos	S. America	29	7
RioGallegos	S. America	33	3
RioGallegos	S. America	22	0
RioGallegos	S. America	47	94
RioGallegos	S. America	39	33
RioGallegos	S. America	36	7
RioGallegos	S. America	43	58
RioGallegos	S. America	34	23
RioGallegos	S. America	37	24
RioGallegos	S. America	29	9
RioGallegos	S. America	40	33
RioGallegos	S. America	33	18
RioGallegos	S. America	44	57
RioGallegos	S. America	36	22
RioGallegos	S. America	44	47
RioGallegos	S. America	46	80
RioGallegos	S. America	48	59
RioGallegos	S. America	38	22
RioGallegos	S. America	37	38
RioGallegos	S. America	47	73
RioGallegos	S. America	39	27
RioGallegos	S. America	38	16
RioGallegos	S. America	37	46
RioGallegos	S. America	38	18
RioGallegos	S. America	45	60
RioGallegos	S. America	39	16
RioGallegos	S. America	40	20
RioGallegos	S. America	44	24
RioGallegos	S. America	43	48
RioGallegos	S. America	37	2
RioGallegos	S. America	50	76
RioGallegos	S. America	38	26
RioGallegos	S. America	30	5
RioGallegos	S. America	43	26
RioGallegos	S. America	35	11
RioGallegos	S. America	33	5
RioGallegos	S. America	20	3
RioGallegos	S. America	44	21
RioGallegos	S. America	35	11
RioGallegos	S. America	33	8
RioGallegos	S. America	40	38
RioGallegos	S. America	35	4
RioGallegos	S. America	37	13
RioGallegos	S. America	38	21
RioGallegos	S. America	47	110
RioGallegos	S. America	35	21
RioGallegos	S. America	31	12
RioGallegos	S. America	33	5
RioGallegos	S. America	52	43
RioGallegos	S. America	41	25
RioGallegos	S. America	41	27
RioGallegos	S. America	38	27
RioGallegos	S. America	42	35
RioGallegos	S. America	46	65
RioGallegos	S. America	39	33
RioGallegos	S. America	36	11
RioGallegos	S. America	49	64
RioGallegos	S. America	45	52
RioGallegos	S. America	40	21
RioGallegos	S. America	26	5
RioGallegos	S. America	42	41
RioGallegos	S. America	32	15
RioGallegos	S. America	36	20
RioGallegos	S. America	45	45
RioGallegos	S. America	35	11
RioGallegos	S. America	42	44
RioGallegos	S. America	34	3
RioGallegos	S. America	34	19
RioGallegos	S. America	35	13
RioGallegos	S. America	34	9
RioGallegos	S. America	36	16
RioGallegos	S. America	45	51
RioGallegos	S. America	27	7
RioGallegos	S. America	30	7
RioGallegos	S. America	46	50
RioGallegos	S. America	30	1
RioGallegos	S. America	36	19
RioGallegos	S. America	37	25
RioGallegos	S. America	29	2
RioGallegos	S. America	42	35
RioGallegos	S. America	41	15
RioGallegos	S. America	15	1
RioGallegos	S. America	49	143
RioGallegos	S. America	46	73
RioGallegos	S. America	34	12
RioGallegos	S. America	48	120
RioGallegos	S. America	32	10
RioGallegos	S. America	38	31
RioGallegos	S. America	32	8
