# Supplementary material for: Pandemic monitoring with global aircraft-based wastewater surveillance networks
Source: Nat Med. 2025 Feb 12;31(3):788–96. doi: 10.1038/s41591-025-03501-4 (PMC11922747; doi:10.1038/s41591-025-03501-4)
Supplement: Supplementary file 6 — Statistical source data. [file 41591_2025_3501_MOESM6_ESM.xlsx]

## Sheet: fig4a
Origin	Reproduction number	Mean generation time (days)	Detection probability	Mean time to first detection (days)
Menongue	1.5	4	0.16	105.295
Menongue	2	4	0.16	61.3013
Menongue	2.5	4	0.16	46.0618
Menongue	3	4	0.16	38.0485
Menongue	2	6	0.16	85.9742
Menongue	2	8	0.16	108.639
Menongue	2	10	0.16	130.234
Menongue	2	4	0.04	68.3189
Menongue	2	4	0.08	64.8032
Menongue	2	4	0.32	57.8199
Huambo	1.5	4	0.16	119.653
Huambo	2	4	0.16	69.414
Huambo	2.5	4	0.16	52.0489
Huambo	3	4	0.16	42.9326
Huambo	2	6	0.16	97.2739
Huambo	2	8	0.16	122.862
Huambo	2	10	0.16	147.252
Huambo	2	4	0.04	76.182
Huambo	2	4	0.08	72.7839
Huambo	2	4	0.32	66.0839
M'BanzaCongo	1.5	4	0.16	102.415
M'BanzaCongo	2	4	0.16	60.5398
M'BanzaCongo	2.5	4	0.16	45.787
M'BanzaCongo	3	4	0.16	37.9621
M'BanzaCongo	2	6	0.16	85.6477
M'BanzaCongo	2	8	0.16	108.894
M'BanzaCongo	2	10	0.16	131.193
M'BanzaCongo	2	4	0.04	66.9162
M'BanzaCongo	2	4	0.08	63.6965
M'BanzaCongo	2	4	0.32	57.4715
Soyo	1.5	4	0.16	87.6701
Soyo	2	4	0.16	52.7124
Soyo	2.5	4	0.16	40.1965
Soyo	3	4	0.16	33.4988
Soyo	2	6	0.16	74.1711
Soyo	2	8	0.16	93.934
Soyo	2	10	0.16	112.817
Soyo	2	4	0.04	59.166
Soyo	2	4	0.08	55.9108
Soyo	2	4	0.32	49.5931
Lubango	1.5	4	0.16	91.549
Lubango	2	4	0.16	54.4976
Lubango	2.5	4	0.16	41.3822
Lubango	3	4	0.16	34.4058
Lubango	2	6	0.16	75.7366
Lubango	2	8	0.16	95.0845
Lubango	2	10	0.16	113.415
Lubango	2	4	0.04	61.3618
Lubango	2	4	0.08	57.919
Lubango	2	4	0.32	51.1072
Kuito	1.5	4	0.16	120.53
Kuito	2	4	0.16	68.8844
Kuito	2.5	4	0.16	51.2671
Kuito	3	4	0.16	42.0928
Kuito	2	6	0.16	97.5968
Kuito	2	8	0.16	124.256
Kuito	2	10	0.16	149.858
Kuito	2	4	0.04	76.0824
Kuito	2	4	0.08	72.4812
Kuito	2	4	0.32	65.2955
Cabinda	1.5	4	0.16	69.0964
Cabinda	2	4	0.16	42.9711
Cabinda	2.5	4	0.16	33.3169
Cabinda	3	4	0.16	28.0617
Cabinda	2	6	0.16	58.7439
Cabinda	2	8	0.16	72.9296
Cabinda	2	10	0.16	86.259
Cabinda	2	4	0.04	49.6907
Cabinda	2	4	0.08	46.3125
Cabinda	2	4	0.32	39.6834
Luena	1.5	4	0.16	99.9658
Luena	2	4	0.16	59.7755
Luena	2.5	4	0.16	45.5497
Luena	3	4	0.16	37.9786
Luena	2	6	0.16	82.4082
Luena	2	8	0.16	102.981
Luena	2	10	0.16	122.451
Luena	2	4	0.04	66.2413
Luena	2	4	0.08	62.981
Luena	2	4	0.32	56.6486
Ondjiva	1.5	4	0.16	105.877
Ondjiva	2	4	0.16	62.8036
Ondjiva	2.5	4	0.16	47.681
Ondjiva	3	4	0.16	39.6662
Ondjiva	2	6	0.16	86.7966
Ondjiva	2	8	0.16	108.656
Ondjiva	2	10	0.16	129.377
Ondjiva	2	4	0.04	69.2745
Ondjiva	2	4	0.08	66.0117
Ondjiva	2	4	0.32	59.6739
Malange	1.5	4	0.16	107.647
Malange	2	4	0.16	63.1112
Malange	2.5	4	0.16	47.5314
Malange	3	4	0.16	39.3015
Malange	2	6	0.16	90.0081
Malange	2	8	0.16	115.214
Malange	2	10	0.16	139.645
Malange	2	4	0.04	69.475
Malange	2	4	0.08	66.2606
Malange	2	4	0.32	60.0526
Saurimo	1.5	4	0.16	80.4365
Saurimo	2	4	0.16	49.1218
Saurimo	2.5	4	0.16	37.7791
Saurimo	3	4	0.16	31.6667
Saurimo	2	6	0.16	67.3871
Saurimo	2	8	0.16	83.871
Saurimo	2	10	0.16	99.3916
Saurimo	2	4	0.04	55.7827
Saurimo	2	4	0.08	52.4325
Saurimo	2	4	0.32	45.8676
Luanda	1.5	4	0.16	42.9604
Luanda	2	4	0.16	27.7326
Luanda	2.5	4	0.16	21.9376
Luanda	3	4	0.16	18.7237
Luanda	2	6	0.16	38.2589
Luanda	2	8	0.16	47.9547
Luanda	2	10	0.16	57.2618
Luanda	2	4	0.04	34.9593
Luanda	2	4	0.08	31.3172
Luanda	2	4	0.32	24.2496
Catumbela	1.5	4	0.16	101.068
Catumbela	2	4	0.16	59.6939
Catumbela	2.5	4	0.16	45.1721
Catumbela	3	4	0.16	37.4797
Catumbela	2	6	0.16	82.9901
Catumbela	2	8	0.16	104.239
Catumbela	2	10	0.16	124.392
Catumbela	2	4	0.04	66.4406
Catumbela	2	4	0.08	63.0521
Catumbela	2	4	0.32	56.3793
Namibe	1.5	4	0.16	79.3099
Namibe	2	4	0.16	48.277
Namibe	2.5	4	0.16	37.0747
Namibe	3	4	0.16	31.0467
Namibe	2	6	0.16	66.3727
Namibe	2	8	0.16	82.7177
Namibe	2	10	0.16	98.1146
Namibe	2	4	0.04	55.0277
Namibe	2	4	0.08	51.6345
Namibe	2	4	0.32	44.9736
Chlef	1.5	4	0.16	61.1944
Chlef	2	4	0.16	38.9754
Chlef	2.5	4	0.16	30.3923
Chlef	3	4	0.16	25.6532
Chlef	2	6	0.16	54.6936
Chlef	2	8	0.16	69.2365
Chlef	2	10	0.16	83.2283
Chlef	2	4	0.04	45.2503
Chlef	2	4	0.08	42.0978
Chlef	2	4	0.32	35.8912
HassiMessaoud	1.5	4	0.16	59.9061
HassiMessaoud	2	4	0.16	38.0227
HassiMessaoud	2.5	4	0.16	29.637
HassiMessaoud	3	4	0.16	25.0206
HassiMessaoud	2	6	0.16	52.6327
HassiMessaoud	2	8	0.16	65.9092
HassiMessaoud	2	10	0.16	78.4805
HassiMessaoud	2	4	0.04	44.6693
HassiMessaoud	2	4	0.08	41.3368
HassiMessaoud	2	4	0.32	34.7394
Setif	1.5	4	0.16	59.2031
Setif	2	4	0.16	37.8914
Setif	2.5	4	0.16	29.6176
Setif	3	4	0.16	25.0371
Setif	2	6	0.16	52.892
Setif	2	8	0.16	66.6649
Setif	2	10	0.16	79.8267
Setif	2	4	0.04	44.2272
Setif	2	4	0.08	41.0463
Setif	2	4	0.32	34.771
Laghouat	1.5	4	0.16	84.3669
Laghouat	2	4	0.16	52.2782
Laghouat	2.5	4	0.16	40.2068
Laghouat	3	4	0.16	33.6373
Laghouat	2	6	0.16	73.6455
Laghouat	2	8	0.16	93.3187
Laghouat	2	10	0.16	112.132
Laghouat	2	4	0.04	58.2644
Laghouat	2	4	0.08	55.2462
Laghouat	2	4	0.32	49.3749
ElBayadh	1.5	4	0.16	78.9789
ElBayadh	2	4	0.16	49.0632
ElBayadh	2.5	4	0.16	37.7619
ElBayadh	3	4	0.16	31.6072
ElBayadh	2	6	0.16	68.5144
ElBayadh	2	8	0.16	86.2719
ElBayadh	2	10	0.16	103.137
ElBayadh	2	4	0.04	55.446
ElBayadh	2	4	0.08	52.2488
ElBayadh	2	4	0.32	45.8931
Tebessa	1.5	4	0.16	71.3805
Tebessa	2	4	0.16	45.2091
Tebessa	2.5	4	0.16	35.131
Tebessa	3	4	0.16	29.5778
Tebessa	2	6	0.16	63.4783
Tebessa	2	8	0.16	80.2835
Tebessa	2	10	0.16	96.3583
Tebessa	2	4	0.04	51.2833
Tebessa	2	4	0.08	48.2219
Tebessa	2	4	0.32	42.2615
Oran	1.5	4	0.16	40.3954
Oran	2	4	0.16	26.7376
Oran	2.5	4	0.16	21.3176
Oran	3	4	0.16	18.2663
Oran	2	6	0.16	36.793
Oran	2	8	0.16	46.0034
Oran	2	10	0.16	54.8092
Oran	2	4	0.04	33.6294
Oran	2	4	0.08	30.1646
Oran	2	4	0.32	23.3781
InSalah	1.5	4	0.16	88.0921
InSalah	2	4	0.16	54.7091
InSalah	2.5	4	0.16	42.1436
InSalah	3	4	0.16	35.3004
InSalah	2	6	0.16	75.8336
InSalah	2	8	0.16	94.9881
InSalah	2	10	0.16	113.094
InSalah	2	4	0.04	60.805
InSalah	2	4	0.08	57.7389
InSalah	2	4	0.32	51.7262
InGuezzam	1.5	4	0.16	79.9833
InGuezzam	2	4	0.16	51.282
InGuezzam	2.5	4	0.16	40.1296
InGuezzam	3	4	0.16	33.9489
InGuezzam	2	6	0.16	69.4639
InGuezzam	2	8	0.16	85.5416
InGuezzam	2	10	0.16	100.457
InGuezzam	2	4	0.04	57.1
InGuezzam	2	4	0.08	54.169
InGuezzam	2	4	0.32	48.4496
Biskra	1.5	4	0.16	64.786
Biskra	2	4	0.16	40.4507
Biskra	2.5	4	0.16	31.2855
Biskra	3	4	0.16	26.2886
Biskra	2	6	0.16	56.5973
Biskra	2	8	0.16	71.4803
Biskra	2	10	0.16	85.7332
Biskra	2	4	0.04	47.2234
Biskra	2	4	0.08	43.8354
Biskra	2	4	0.32	37.0734
Constantine	1.5	4	0.16	47.4326
Constantine	2	4	0.16	30.6238
Constantine	2.5	4	0.16	24.1273
Constantine	3	4	0.16	20.522
Constantine	2	6	0.16	42.3777
Constantine	2	8	0.16	53.1672
Constantine	2	10	0.16	63.4859
Constantine	2	4	0.04	37.5191
Constantine	2	4	0.08	34.0531
Constantine	2	4	0.32	27.2651
Ouargla	1.5	4	0.16	53.4444
Ouargla	2	4	0.16	34.1735
Ouargla	2.5	4	0.16	26.7717
Ouargla	3	4	0.16	22.6831
Ouargla	2	6	0.16	47.1912
Ouargla	2	8	0.16	59.0369
Ouargla	2	10	0.16	70.2721
Ouargla	2	4	0.04	40.9027
Ouargla	2	4	0.08	37.5147
Ouargla	2	4	0.32	30.9219
Touggourt	1.5	4	0.16	71.2617
Touggourt	2	4	0.16	45.0313
Touggourt	2.5	4	0.16	34.9755
Touggourt	3	4	0.16	29.4447
Touggourt	2	6	0.16	62.6618
Touggourt	2	8	0.16	78.6973
Touggourt	2	10	0.16	93.8919
Touggourt	2	4	0.04	51.2773
Touggourt	2	4	0.08	48.1375
Touggourt	2	4	0.32	41.9686
Illizi	1.5	4	0.16	59.0671
Illizi	2	4	0.16	38.0973
Illizi	2.5	4	0.16	29.9069
Illizi	3	4	0.16	25.353
Illizi	2	6	0.16	52.0745
Illizi	2	8	0.16	64.5961
Illizi	2	10	0.16	76.3338
Illizi	2	4	0.04	44.4822
Illizi	2	4	0.08	41.2781
Illizi	2	4	0.32	34.9476
ElGolea	1.5	4	0.16	83.6582
ElGolea	2	4	0.16	51.6116
ElGolea	2.5	4	0.16	39.6355
ElGolea	3	4	0.16	33.1379
ElGolea	2	6	0.16	71.7613
ElGolea	2	8	0.16	90.0683
ElGolea	2	10	0.16	107.387
ElGolea	2	4	0.04	58.0101
ElGolea	2	4	0.08	54.8007
ElGolea	2	4	0.32	48.4498
ElOued	1.5	4	0.16	58.9011
ElOued	2	4	0.16	37.0394
ElOued	2.5	4	0.16	28.7809
ElOued	3	4	0.16	24.2626
ElOued	2	6	0.16	51.6278
ElOued	2	8	0.16	65.0436
ElOued	2	10	0.16	77.8691
ElOued	2	4	0.04	43.9468
ElOued	2	4	0.08	40.49
ElOued	2	4	0.32	33.6007
Adrar	1.5	4	0.16	54.3614
Adrar	2	4	0.16	35.4644
Adrar	2.5	4	0.16	28.0058
Adrar	3	4	0.16	23.8323
Adrar	2	6	0.16	48.2668
Adrar	2	8	0.16	59.7201
Adrar	2	10	0.16	70.4561
Adrar	2	4	0.04	41.8292
Adrar	2	4	0.08	38.6302
Adrar	2	4	0.32	32.3459
Djanet	1.5	4	0.16	51.3559
Djanet	2	4	0.16	33.5349
Djanet	2.5	4	0.16	26.4903
Djanet	3	4	0.16	22.5473
Djanet	2	6	0.16	45.838
Djanet	2	8	0.16	56.887
Djanet	2	10	0.16	67.2704
Djanet	2	4	0.04	40.0427
Djanet	2	4	0.08	36.7784
Djanet	2	4	0.32	30.3219
Batna	1.5	4	0.16	62.9217
Batna	2	4	0.16	39.9612
Batna	2.5	4	0.16	31.1135
Batna	3	4	0.16	26.2365
Batna	2	6	0.16	55.8841
Batna	2	8	0.16	70.5267
Batna	2	10	0.16	84.5329
Batna	2	4	0.04	46.3552
Batna	2	4	0.08	43.1451
Batna	2	4	0.32	36.8144
Ghardaia	1.5	4	0.16	74.0222
Ghardaia	2	4	0.16	46.3469
Ghardaia	2.5	4	0.16	35.8705
Ghardaia	3	4	0.16	30.1417
Ghardaia	2	6	0.16	64.006
Ghardaia	2	8	0.16	79.9603
Ghardaia	2	10	0.16	94.9962
Ghardaia	2	4	0.04	52.7063
Ghardaia	2	4	0.08	49.5125
Ghardaia	2	4	0.32	43.2204
BordjMokhtar	1.5	4	0.16	76.5458
BordjMokhtar	2	4	0.16	48.3739
BordjMokhtar	2.5	4	0.16	37.5291
BordjMokhtar	3	4	0.16	31.5594
BordjMokhtar	2	6	0.16	66.219
BordjMokhtar	2	8	0.16	82.0807
BordjMokhtar	2	10	0.16	96.8313
BordjMokhtar	2	4	0.04	54.6175
BordjMokhtar	2	4	0.08	51.4856
BordjMokhtar	2	4	0.32	45.2885
Tlemcen	1.5	4	0.16	56.2095
Tlemcen	2	4	0.16	35.9654
Tlemcen	2.5	4	0.16	28.1331
Tlemcen	3	4	0.16	23.8017
Tlemcen	2	6	0.16	50.0213
Tlemcen	2	8	0.16	62.8989
Tlemcen	2	10	0.16	75.183
Tlemcen	2	4	0.04	42.5422
Tlemcen	2	4	0.08	39.2474
Tlemcen	2	4	0.32	32.7026
InAmenas	1.5	4	0.16	52.8915
InAmenas	2	4	0.16	34.6145
InAmenas	2.5	4	0.16	27.3713
InAmenas	3	4	0.16	23.3108
InAmenas	2	6	0.16	47.1072
InAmenas	2	8	0.16	58.281
InAmenas	2	10	0.16	68.7534
InAmenas	2	4	0.04	41.0132
InAmenas	2	4	0.08	37.8001
InAmenas	2	4	0.32	31.466
Mecheria	1.5	4	0.16	82.6219
Mecheria	2	4	0.16	51.8499
Mecheria	2.5	4	0.16	40.0746
Mecheria	3	4	0.16	33.6172
Mecheria	2	6	0.16	72.8075
Mecheria	2	8	0.16	92.0231
Mecheria	2	10	0.16	110.347
Mecheria	2	4	0.04	57.8408
Mecheria	2	4	0.08	54.828
Mecheria	2	4	0.32	48.9147
Tamanrasset	1.5	4	0.16	51.0579
Tamanrasset	2	4	0.16	33.7628
Tamanrasset	2.5	4	0.16	26.8493
Tamanrasset	3	4	0.16	22.9513
Tamanrasset	2	6	0.16	45.6567
Tamanrasset	2	8	0.16	56.2753
Tamanrasset	2	10	0.16	66.2279
Tamanrasset	2	4	0.04	40.0133
Tamanrasset	2	4	0.08	36.8683
Tamanrasset	2	4	0.32	30.7096
Timimoun	1.5	4	0.16	63.0909
Timimoun	2	4	0.16	40.1433
Timimoun	2.5	4	0.16	31.3095
Timimoun	3	4	0.16	26.4364
Timimoun	2	6	0.16	55.2355
Timimoun	2	8	0.16	68.8374
Timimoun	2	10	0.16	81.6376
Timimoun	2	4	0.04	46.6274
Timimoun	2	4	0.08	43.3751
Timimoun	2	4	0.32	36.9413
Bejaia	1.5	4	0.16	50.7901
Bejaia	2	4	0.16	32.7293
Bejaia	2.5	4	0.16	25.7184
Bejaia	3	4	0.16	21.8286
Bejaia	2	6	0.16	45.4334
Bejaia	2	8	0.16	57.0956
Bejaia	2	10	0.16	68.2454
Bejaia	2	4	0.04	39.4544
Bejaia	2	4	0.08	36.0859
Bejaia	2	4	0.32	29.3933
Jijel	1.5	4	0.16	63.372
Jijel	2	4	0.16	40.6901
Jijel	2.5	4	0.16	31.8275
Jijel	3	4	0.16	26.9063
Jijel	2	6	0.16	56.9019
Jijel	2	8	0.16	71.7702
Jijel	2	10	0.16	85.9668
Jijel	2	4	0.04	46.7728
Jijel	2	4	0.08	43.7075
Jijel	2	4	0.32	37.737
Bechar	1.5	4	0.16	64.0026
Bechar	2	4	0.16	40.7603
Bechar	2.5	4	0.16	31.8057
Bechar	3	4	0.16	26.8628
Bechar	2	6	0.16	55.9599
Bechar	2	8	0.16	69.6259
Bechar	2	10	0.16	82.4643
Bechar	2	4	0.04	47.196
Bechar	2	4	0.08	43.9679
Bechar	2	4	0.32	37.5802
Algiers	1.5	4	0.16	34.9951
Algiers	2	4	0.16	23.7388
Algiers	2.5	4	0.16	19.1467
Algiers	3	4	0.16	16.5231
Algiers	2	6	0.16	32.4703
Algiers	2	8	0.16	40.4476
Algiers	2	10	0.16	48.073
Algiers	2	4	0.04	30.5356
Algiers	2	4	0.08	27.1091
Algiers	2	4	0.32	20.4637
Mascara	1.5	4	0.16	64.9326
Mascara	2	4	0.16	41.5144
Mascara	2.5	4	0.16	32.408
Mascara	3	4	0.16	27.3632
Mascara	2	6	0.16	58.4034
Mascara	2	8	0.16	74.0277
Mascara	2	10	0.16	89.0591
Mascara	2	4	0.04	47.506
Mascara	2	4	0.08	44.4826
Mascara	2	4	0.32	38.6179
Annaba	1.5	4	0.16	49.8501
Annaba	2	4	0.16	32.0707
Annaba	2.5	4	0.16	25.1995
Annaba	3	4	0.16	21.3928
Annaba	2	6	0.16	44.4971
Annaba	2	8	0.16	55.9167
Annaba	2	10	0.16	66.8445
Annaba	2	4	0.04	38.9453
Annaba	2	4	0.08	35.5013
Annaba	2	4	0.32	28.6643
Tindouf	1.5	4	0.16	45.5394
Tindouf	2	4	0.16	30.1253
Tindouf	2.5	4	0.16	23.9593
Tindouf	3	4	0.16	20.4833
Tindouf	2	6	0.16	41.1191
Tindouf	2	8	0.16	51.0182
Tindouf	2	10	0.16	60.3518
Tindouf	2	4	0.04	36.6838
Tindouf	2	4	0.08	33.3894
Tindouf	2	4	0.32	26.9093
Tiaret	1.5	4	0.16	67.191
Tiaret	2	4	0.16	42.708
Tiaret	2.5	4	0.16	33.2507
Tiaret	3	4	0.16	28.0296
Tiaret	2	6	0.16	60.179
Tiaret	2	8	0.16	76.3667
Tiaret	2	10	0.16	91.9577
Tiaret	2	4	0.04	48.6427
Tiaret	2	4	0.08	45.6466
Tiaret	2	4	0.32	39.8435
MersaMatruh	1.5	4	0.16	68.3484
MersaMatruh	2	4	0.16	43.1284
MersaMatruh	2.5	4	0.16	33.587
MersaMatruh	3	4	0.16	28.3484
MersaMatruh	2	6	0.16	59.5621
MersaMatruh	2	8	0.16	74.432
MersaMatruh	2	10	0.16	88.4771
MersaMatruh	2	4	0.04	49.3423
MersaMatruh	2	4	0.08	46.2116
MersaMatruh	2	4	0.32	40.1067
Sohag	1.5	4	0.16	52.3521
Sohag	2	4	0.16	33.1504
Sohag	2.5	4	0.16	25.9406
Sohag	3	4	0.16	21.9821
Sohag	2	6	0.16	45.783
Sohag	2	8	0.16	57.3453
Sohag	2	10	0.16	68.376
Sohag	2	4	0.04	40.1338
Sohag	2	4	0.08	36.628
Sohag	2	4	0.32	29.7179
SharmEl-Sheikh	1.5	4	0.16	21.9239
SharmEl-Sheikh	2	4	0.16	15.3834
SharmEl-Sheikh	2.5	4	0.16	12.7269
SharmEl-Sheikh	3	4	0.16	11.1861
SharmEl-Sheikh	2	6	0.16	21.3777
SharmEl-Sheikh	2	8	0.16	27.1854
SharmEl-Sheikh	2	10	0.16	33.0205
SharmEl-Sheikh	2	4	0.04	22.8331
SharmEl-Sheikh	2	4	0.08	18.999
SharmEl-Sheikh	2	4	0.32	12.0969
MarsaAlam	1.5	4	0.16	44.5855
MarsaAlam	2	4	0.16	30.0408
MarsaAlam	2.5	4	0.16	24.1515
MarsaAlam	3	4	0.16	20.7977
MarsaAlam	2	6	0.16	40.1769
MarsaAlam	2	8	0.16	49.165
MarsaAlam	2	10	0.16	57.5593
MarsaAlam	2	4	0.04	36.1845
MarsaAlam	2	4	0.08	33.0846
MarsaAlam	2	4	0.32	27.0743
Cairo	1.5	4	0.16	40.9241
Cairo	2	4	0.16	26.893
Cairo	2.5	4	0.16	21.4117
Cairo	3	4	0.16	18.3389
Cairo	2	6	0.16	36.8985
Cairo	2	8	0.16	46.0483
Cairo	2	10	0.16	54.7879
Cairo	2	4	0.04	33.8988
Cairo	2	4	0.08	30.3716
Cairo	2	4	0.32	23.495
Hurghada	1.5	4	0.16	26.4983
Hurghada	2	4	0.16	18.2165
Hurghada	2.5	4	0.16	14.8754
Hurghada	3	4	0.16	12.9596
Hurghada	2	6	0.16	25.1961
Hurghada	2	8	0.16	31.7911
Hurghada	2	10	0.16	38.2648
Hurghada	2	4	0.04	25.6045
Hurghada	2	4	0.08	21.8434
Hurghada	2	4	0.32	14.8189
Asyut	1.5	4	0.16	61.7126
Asyut	2	4	0.16	38.2647
Asyut	2.5	4	0.16	29.6114
Asyut	3	4	0.16	24.9137
Asyut	2	6	0.16	53.3094
Asyut	2	8	0.16	67.1649
Asyut	2	10	0.16	80.435
Asyut	2	4	0.04	45.2186
Asyut	2	4	0.08	41.7318
Asyut	2	4	0.32	34.8285
Luxor	1.5	4	0.16	55.2792
Luxor	2	4	0.16	34.7883
Luxor	2.5	4	0.16	27.1125
Luxor	3	4	0.16	22.9121
Luxor	2	6	0.16	48.2806
Luxor	2	8	0.16	60.6646
Luxor	2	10	0.16	72.494
Luxor	2	4	0.04	41.7747
Luxor	2	4	0.08	38.2713
Luxor	2	4	0.32	31.3391
Alexandria(EG)	1.5	4	0.16	50.7923
Alexandria(EG)	2	4	0.16	32.3316
Alexandria(EG)	2.5	4	0.16	25.3456
Alexandria(EG)	3	4	0.16	21.499
Alexandria(EG)	2	6	0.16	44.7443
Alexandria(EG)	2	8	0.16	56.1486
Alexandria(EG)	2	10	0.16	67.0662
Alexandria(EG)	2	4	0.04	39.3085
Alexandria(EG)	2	4	0.08	35.8054
Alexandria(EG)	2	4	0.32	28.9061
AbuSimbel	1.5	4	0.16	60.5175
AbuSimbel	2	4	0.16	38.3512
AbuSimbel	2.5	4	0.16	29.9334
AbuSimbel	3	4	0.16	25.302
AbuSimbel	2	6	0.16	52.5979
AbuSimbel	2	8	0.16	65.435
AbuSimbel	2	10	0.16	77.5198
AbuSimbel	2	4	0.04	45.0747
AbuSimbel	2	4	0.08	41.701
AbuSimbel	2	4	0.32	35.0358
Aswan	1.5	4	0.16	55.7113
Aswan	2	4	0.16	35.1643
Aswan	2.5	4	0.16	27.4301
Aswan	3	4	0.16	23.1896
Aswan	2	6	0.16	48.5937
Aswan	2	8	0.16	60.8347
Aswan	2	10	0.16	72.4578
Aswan	2	4	0.04	42.1253
Aswan	2	4	0.08	38.6357
Aswan	2	4	0.32	31.723
ElArish	1.5	4	0.16	68.3307
ElArish	2	4	0.16	42.9703
ElArish	2.5	4	0.16	33.3675
ElArish	3	4	0.16	28.0981
ElArish	2	6	0.16	60.4548
ElArish	2	8	0.16	76.6504
ElArish	2	10	0.16	92.243
ElArish	2	4	0.04	49.1092
ElArish	2	4	0.08	46.0091
ElArish	2	4	0.32	40.0103
Taba	1.5	4	0.16	60.7745
Taba	2	4	0.16	38.0332
Taba	2.5	4	0.16	29.5052
Taba	3	4	0.16	24.8466
Taba	2	6	0.16	54.1273
Taba	2	8	0.16	69.2457
Taba	2	10	0.16	83.9456
Taba	2	4	0.04	44.1838
Taba	2	4	0.08	41.0643
Taba	2	4	0.32	35.1141
Saidpur	1.5	4	0.16	82.1779
Saidpur	2	4	0.16	50.7362
Saidpur	2.5	4	0.16	38.984
Saidpur	3	4	0.16	32.6015
Saidpur	2	6	0.16	71.6856
Saidpur	2	8	0.16	91.1138
Saidpur	2	10	0.16	109.811
Saidpur	2	4	0.04	56.9184
Saidpur	2	4	0.08	53.802
Saidpur	2	4	0.32	47.7423
Sylhet	1.5	4	0.16	59.4217
Sylhet	2	4	0.16	37.3288
Sylhet	2.5	4	0.16	29.0005
Sylhet	3	4	0.16	24.4457
Sylhet	2	6	0.16	52.1313
Sylhet	2	8	0.16	65.8054
Sylhet	2	10	0.16	78.9402
Sylhet	2	4	0.04	44.1324
Sylhet	2	4	0.08	40.7211
Sylhet	2	4	0.32	33.9681
Rajshahi	1.5	4	0.16	87.3759
Rajshahi	2	4	0.16	54.6471
Rajshahi	2.5	4	0.16	42.142
Rajshahi	3	4	0.16	35.2887
Rajshahi	2	6	0.16	77.2667
Rajshahi	2	8	0.16	98.192
Rajshahi	2	10	0.16	118.296
Rajshahi	2	4	0.04	60.5652
Rajshahi	2	4	0.08	57.5833
Rajshahi	2	4	0.32	51.7736
Cox'sBazar	1.5	4	0.16	64.4467
Cox'sBazar	2	4	0.16	40.2565
Cox'sBazar	2.5	4	0.16	31.1625
Cox'sBazar	3	4	0.16	26.2022
Cox'sBazar	2	6	0.16	56.2616
Cox'sBazar	2	8	0.16	71.0193
Cox'sBazar	2	10	0.16	85.1659
Cox'sBazar	2	4	0.04	46.9669
Cox'sBazar	2	4	0.08	43.599
Cox'sBazar	2	4	0.32	36.9568
Ishurdi	1.5	4	0.16	71.3951
Ishurdi	2	4	0.16	44.8697
Ishurdi	2.5	4	0.16	34.787
Ishurdi	3	4	0.16	29.2558
Ishurdi	2	6	0.16	63.2625
Ishurdi	2	8	0.16	80.3225
Ishurdi	2	10	0.16	96.7623
Ishurdi	2	4	0.04	50.9669
Ishurdi	2	4	0.08	47.8867
Ishurdi	2	4	0.32	41.9423
Barisal	1.5	4	0.16	68.238
Barisal	2	4	0.16	43.2076
Barisal	2.5	4	0.16	33.6054
Barisal	3	4	0.16	28.3154
Barisal	2	6	0.16	60.8159
Barisal	2	8	0.16	77.1233
Barisal	2	10	0.16	92.8234
Barisal	2	4	0.04	49.2858
Barisal	2	4	0.08	46.2152
Barisal	2	4	0.32	40.2884
Jessore	1.5	4	0.16	69.439
Jessore	2	4	0.16	43.7204
Jessore	2.5	4	0.16	33.9138
Jessore	3	4	0.16	28.5297
Jessore	2	6	0.16	61.5557
Jessore	2	8	0.16	78.0817
Jessore	2	10	0.16	93.9935
Jessore	2	4	0.04	49.8997
Jessore	2	4	0.08	46.7835
Jessore	2	4	0.32	40.7327
Chittagong	1.5	4	0.16	56.6106
Chittagong	2	4	0.16	35.7066
Chittagong	2.5	4	0.16	27.8246
Chittagong	3	4	0.16	23.5058
Chittagong	2	6	0.16	49.6276
Chittagong	2	8	0.16	62.4443
Chittagong	2	10	0.16	74.7288
Chittagong	2	4	0.04	42.5248
Chittagong	2	4	0.08	39.1024
Chittagong	2	4	0.32	32.3556
Dhaka	1.5	4	0.16	45.5889
Dhaka	2	4	0.16	29.4876
Dhaka	2.5	4	0.16	23.2825
Dhaka	3	4	0.16	19.8358
Dhaka	2	6	0.16	40.7511
Dhaka	2	8	0.16	51.1082
Dhaka	2	10	0.16	61.0357
Dhaka	2	4	0.04	36.4482
Dhaka	2	4	0.08	32.9472
Dhaka	2	4	0.32	26.1054
Niamey	1.5	4	0.16	54.2399
Niamey	2	4	0.16	34.2449
Niamey	2.5	4	0.16	26.7017
Niamey	3	4	0.16	22.568
Niamey	2	6	0.16	47.771
Niamey	2	8	0.16	60.2926
Niamey	2	10	0.16	72.3451
Niamey	2	4	0.04	41.1787
Niamey	2	4	0.08	37.6893
Niamey	2	4	0.32	30.8874
Agadez	1.5	4	0.16	116.25
Agadez	2	4	0.16	69.8316
Agadez	2.5	4	0.16	53.0534
Agadez	3	4	0.16	44.0945
Agadez	2	6	0.16	97.0906
Agadez	2	8	0.16	122.027
Agadez	2	10	0.16	145.744
Agadez	2	4	0.04	76.1078
Agadez	2	4	0.08	72.9419
Agadez	2	4	0.32	66.8105
Zinder	1.5	4	0.16	149.399
Zinder	2	4	0.16	87.7388
Zinder	2.5	4	0.16	65.8715
Zinder	3	4	0.16	54.3254
Zinder	2	6	0.16	123.204
Zinder	2	8	0.16	155.92
Zinder	2	10	0.16	187.223
Zinder	2	4	0.04	94.0077
Zinder	2	4	0.08	90.8455
Zinder	2	4	0.32	84.7212
Doha	1.5	4	0.16	17.2172
Doha	2	4	0.16	13.0862
Doha	2.5	4	0.16	11.1787
Doha	3	4	0.16	10.0044
Doha	2	6	0.16	17.3699
Doha	2	8	0.16	21.2892
Doha	2	10	0.16	25.0982
Doha	2	4	0.04	19.7313
Doha	2	4	0.08	16.2947
Doha	2	4	0.32	10.1946
Ondangwa	1.5	4	0.16	76.9686
Ondangwa	2	4	0.16	47.5201
Ondangwa	2.5	4	0.16	36.7608
Ondangwa	3	4	0.16	30.9378
Ondangwa	2	6	0.16	64.8186
Ondangwa	2	8	0.16	80.4012
Ondangwa	2	10	0.16	95.062
Ondangwa	2	4	0.04	53.7891
Ondangwa	2	4	0.08	50.6224
Ondangwa	2	4	0.32	44.505
KatimaMulilo	1.5	4	0.16	63.8525
KatimaMulilo	2	4	0.16	40.6579
KatimaMulilo	2.5	4	0.16	31.92
KatimaMulilo	3	4	0.16	27.1137
KatimaMulilo	2	6	0.16	54.7862
KatimaMulilo	2	8	0.16	67.3959
KatimaMulilo	2	10	0.16	79.1857
KatimaMulilo	2	4	0.04	46.851
KatimaMulilo	2	4	0.08	43.7178
KatimaMulilo	2	4	0.32	37.6979
Windhoek	1.5	4	0.16	26.6522
Windhoek	2	4	0.16	18.8026
Windhoek	2.5	4	0.16	15.4851
Windhoek	3	4	0.16	13.5434
Windhoek	2	6	0.16	25.3791
Windhoek	2	8	0.16	31.364
Windhoek	2	10	0.16	37.0866
Windhoek	2	4	0.04	25.7105
Windhoek	2	4	0.08	22.1911
Windhoek	2	4	0.32	15.6183
WalvisBay	1.5	4	0.16	35.2785
WalvisBay	2	4	0.16	23.6422
WalvisBay	2.5	4	0.16	19.0115
WalvisBay	3	4	0.16	16.3866
WalvisBay	2	6	0.16	32.3617
WalvisBay	2	8	0.16	40.3588
WalvisBay	2	10	0.16	48.0243
WalvisBay	2	4	0.04	30.7058
WalvisBay	2	4	0.08	27.1314
WalvisBay	2	4	0.32	20.2989
Rundu	1.5	4	0.16	91.8676
Rundu	2	4	0.16	55.4289
Rundu	2.5	4	0.16	42.4067
Rundu	3	4	0.16	35.445
Rundu	2	6	0.16	76.2647
Rundu	2	8	0.16	95.1866
Rundu	2	10	0.16	113.091
Rundu	2	4	0.04	61.6721
Rundu	2	4	0.08	58.5172
Rundu	2	4	0.32	52.4309
Luderitz	1.5	4	0.16	79.29
Luderitz	2	4	0.16	48.9131
Luderitz	2.5	4	0.16	37.823
Luderitz	3	4	0.16	31.8264
Luderitz	2	6	0.16	66.7171
Luderitz	2	8	0.16	82.7663
Luderitz	2	10	0.16	97.8723
Luderitz	2	4	0.04	55.1017
Luderitz	2	4	0.08	51.972
Luderitz	2	4	0.32	45.9506
Oranjemund	1.5	4	0.16	54.3407
Oranjemund	2	4	0.16	35.4524
Oranjemund	2.5	4	0.16	28.1347
Oranjemund	3	4	0.16	24.0507
Oranjemund	2	6	0.16	47.4546
Oranjemund	2	8	0.16	58.0984
Oranjemund	2	10	0.16	68.0113
Oranjemund	2	4	0.04	41.6866
Oranjemund	2	4	0.08	38.5342
Oranjemund	2	4	0.32	32.4665
Plovdiv	1.5	4	0.16	62.0541
Plovdiv	2	4	0.16	40.5013
Plovdiv	2.5	4	0.16	31.8699
Plovdiv	3	4	0.16	27.0305
Plovdiv	2	6	0.16	56.3455
Plovdiv	2	8	0.16	70.7607
Plovdiv	2	10	0.16	84.4522
Plovdiv	2	4	0.04	46.1445
Plovdiv	2	4	0.08	43.2961
Plovdiv	2	4	0.32	37.7776
Varna	1.5	4	0.16	43.0168
Varna	2	4	0.16	28.6642
Varna	2.5	4	0.16	22.8452
Varna	3	4	0.16	19.5521
Varna	2	6	0.16	39.4083
Varna	2	8	0.16	49.171
Varna	2	10	0.16	58.4407
Varna	2	4	0.04	35.159
Varna	2	4	0.08	31.8999
Varna	2	4	0.32	25.4768
Burgas	1.5	4	0.16	52.1842
Burgas	2	4	0.16	34.7598
Burgas	2.5	4	0.16	27.6569
Burgas	3	4	0.16	23.632
Burgas	2	6	0.16	47.2623
Burgas	2	8	0.16	58.4135
Burgas	2	10	0.16	68.8522
Burgas	2	4	0.04	40.6461
Burgas	2	4	0.08	37.6869
Burgas	2	4	0.32	31.877
Sofia	1.5	4	0.16	35.0553
Sofia	2	4	0.16	24.0705
Sofia	2.5	4	0.16	19.4739
Sofia	3	4	0.16	16.8254
Sofia	2	6	0.16	32.8175
Sofia	2	8	0.16	40.7395
Sofia	2	10	0.16	48.259
Sofia	2	4	0.04	30.5456
Sofia	2	4	0.08	27.2886
Sofia	2	4	0.32	20.926
Yacuiba	1.5	4	0.16	98.794
Yacuiba	2	4	0.16	59.4211
Yacuiba	2.5	4	0.16	45.2069
Yacuiba	3	4	0.16	37.5926
Yacuiba	2	6	0.16	83.8305
Yacuiba	2	8	0.16	106.367
Yacuiba	2	10	0.16	127.95
Yacuiba	2	4	0.04	65.9799
Yacuiba	2	4	0.08	62.6859
Yacuiba	2	4	0.32	56.1912
Trinidad	1.5	4	0.16	79.2071
Trinidad	2	4	0.16	48.5897
Trinidad	2.5	4	0.16	37.399
Trinidad	3	4	0.16	31.3507
Trinidad	2	6	0.16	67.0522
Trinidad	2	8	0.16	83.769
Trinidad	2	10	0.16	99.5528
Trinidad	2	4	0.04	55.2853
Trinidad	2	4	0.08	51.9234
Trinidad	2	4	0.32	45.291
Tarija	1.5	4	0.16	71.1719
Tarija	2	4	0.16	43.2686
Tarija	2.5	4	0.16	33.1852
Tarija	3	4	0.16	27.7664
Tarija	2	6	0.16	60.1841
Tarija	2	8	0.16	75.6503
Tarija	2	10	0.16	90.3501
Tarija	2	4	0.04	50.4372
Tarija	2	4	0.08	46.8491
Tarija	2	4	0.32	39.7001
Uyuni	1.5	4	0.16	78.2603
Uyuni	2	4	0.16	46.5925
Uyuni	2.5	4	0.16	35.4105
Uyuni	3	4	0.16	29.4711
Uyuni	2	6	0.16	65.3369
Uyuni	2	8	0.16	82.6351
Uyuni	2	10	0.16	99.1839
Uyuni	2	4	0.04	53.9349
Uyuni	2	4	0.08	50.2632
Uyuni	2	4	0.32	42.925
SantaCruz	1.5	4	0.16	47.9967
SantaCruz	2	4	0.16	30.4081
SantaCruz	2.5	4	0.16	23.8432
SantaCruz	3	4	0.16	20.2408
SantaCruz	2	6	0.16	42.2032
SantaCruz	2	8	0.16	53.1276
SantaCruz	2	10	0.16	63.6551
SantaCruz	2	4	0.04	37.7298
SantaCruz	2	4	0.08	34.0542
SantaCruz	2	4	0.32	26.8148
Oruro	1.5	4	0.16	77.3821
Oruro	2	4	0.16	47.5354
Oruro	2.5	4	0.16	36.5612
Oruro	3	4	0.16	30.6187
Oruro	2	6	0.16	66.9131
Oruro	2	8	0.16	84.8262
Oruro	2	10	0.16	102.013
Oruro	2	4	0.04	54.0844
Oruro	2	4	0.08	50.7907
Oruro	2	4	0.32	44.3268
Riberalta	1.5	4	0.16	105.831
Riberalta	2	4	0.16	63.3741
Riberalta	2.5	4	0.16	48.2431
Riberalta	3	4	0.16	40.1801
Riberalta	2	6	0.16	87.5433
Riberalta	2	8	0.16	109.504
Riberalta	2	10	0.16	130.269
Riberalta	2	4	0.04	69.8831
Riberalta	2	4	0.08	66.6102
Riberalta	2	4	0.32	60.1847
Rurrenabaque	1.5	4	0.16	86.3731
Rurrenabaque	2	4	0.16	52.4363
Rurrenabaque	2.5	4	0.16	40.1077
Rurrenabaque	3	4	0.16	33.4737
Rurrenabaque	2	6	0.16	73.9407
Rurrenabaque	2	8	0.16	93.8147
Rurrenabaque	2	10	0.16	112.867
Rurrenabaque	2	4	0.04	58.956
Rurrenabaque	2	4	0.08	55.6766
Rurrenabaque	2	4	0.32	49.2443
Potosi	1.5	4	0.16	92.3168
Potosi	2	4	0.16	56.1524
Potosi	2.5	4	0.16	42.9257
Potosi	3	4	0.16	35.7951
Potosi	2	6	0.16	79.1582
Potosi	2	8	0.16	100.393
Potosi	2	10	0.16	120.736
Potosi	2	4	0.04	62.63
Potosi	2	4	0.08	59.3756
Potosi	2	4	0.32	52.9671
Cochabamba	1.5	4	0.16	56.5625
Cochabamba	2	4	0.16	34.9995
Cochabamba	2.5	4	0.16	27.1271
Cochabamba	3	4	0.16	22.8618
Cochabamba	2	6	0.16	48.7934
Cochabamba	2	8	0.16	61.5584
Cochabamba	2	10	0.16	73.8286
Cochabamba	2	4	0.04	42.3574
Cochabamba	2	4	0.08	38.6726
Cochabamba	2	4	0.32	31.3488
LaPaz(BO)	1.5	4	0.16	56.0469
LaPaz(BO)	2	4	0.16	34.7516
LaPaz(BO)	2.5	4	0.16	26.9577
LaPaz(BO)	3	4	0.16	22.7301
LaPaz(BO)	2	6	0.16	48.4318
LaPaz(BO)	2	8	0.16	61.0905
LaPaz(BO)	2	10	0.16	73.2595
LaPaz(BO)	2	4	0.04	42.0867
LaPaz(BO)	2	4	0.08	38.4119
LaPaz(BO)	2	4	0.32	31.1182
Cobija	1.5	4	0.16	69.7339
Cobija	2	4	0.16	43.8021
Cobija	2.5	4	0.16	34.1506
Cobija	3	4	0.16	28.8782
Cobija	2	6	0.16	59.5558
Cobija	2	8	0.16	73.7667
Cobija	2	10	0.16	87.17
Cobija	2	4	0.04	50.4107
Cobija	2	4	0.08	47.0873
Cobija	2	4	0.32	40.5651
Sucre	1.5	4	0.16	72.1318
Sucre	2	4	0.16	44.1497
Sucre	2.5	4	0.16	33.9442
Sucre	3	4	0.16	28.4357
Sucre	2	6	0.16	61.3993
Sucre	2	8	0.16	77.1445
Sucre	2	10	0.16	92.0946
Sucre	2	4	0.04	51.0762
Sucre	2	4	0.08	47.6044
Sucre	2	4	0.32	40.7187
Sunyani	1.5	4	0.16	109.975
Sunyani	2	4	0.16	65.259
Sunyani	2.5	4	0.16	49.4467
Sunyani	3	4	0.16	41.032
Sunyani	2	6	0.16	92.4358
Sunyani	2	8	0.16	117.609
Sunyani	2	10	0.16	141.772
Sunyani	2	4	0.04	71.622
Sunyani	2	4	0.08	68.4097
Sunyani	2	4	0.32	62.1962
Takoradi	1.5	4	0.16	82.4973
Takoradi	2	4	0.16	49.3475
Takoradi	2.5	4	0.16	37.6155
Takoradi	3	4	0.16	31.3542
Takoradi	2	6	0.16	69.6852
Takoradi	2	8	0.16	88.5846
Takoradi	2	10	0.16	106.784
Takoradi	2	4	0.04	56.0596
Takoradi	2	4	0.08	52.675
Takoradi	2	4	0.32	46.1011
Kumasi	1.5	4	0.16	86.2659
Kumasi	2	4	0.16	51.3193
Kumasi	2.5	4	0.16	39.0325
Kumasi	3	4	0.16	32.4943
Kumasi	2	6	0.16	72.335
Kumasi	2	8	0.16	91.7808
Kumasi	2	10	0.16	110.43
Kumasi	2	4	0.04	58.0335
Kumasi	2	4	0.08	54.6465
Kumasi	2	4	0.32	48.0799
Tamale	1.5	4	0.16	104.519
Tamale	2	4	0.16	60.8144
Tamale	2.5	4	0.16	45.8258
Tamale	3	4	0.16	37.9477
Tamale	2	6	0.16	84.4964
Tamale	2	8	0.16	106.107
Tamale	2	10	0.16	126.603
Tamale	2	4	0.04	67.7358
Tamale	2	4	0.08	64.2504
Tamale	2	4	0.32	57.4608
Accra	1.5	4	0.16	47.8105
Accra	2	4	0.16	29.9996
Accra	2.5	4	0.16	23.4837
Accra	3	4	0.16	19.9274
Accra	2	6	0.16	41.5601
Accra	2	8	0.16	52.2553
Accra	2	10	0.16	62.5471
Accra	2	4	0.04	37.5131
Accra	2	4	0.08	33.7297
Accra	2	4	0.32	26.3671
CocosIslands	1.5	4	0.16	27.1343
CocosIslands	2	4	0.16	19.8098
CocosIslands	2.5	4	0.16	16.5615
CocosIslands	3	4	0.16	14.6203
CocosIslands	2	6	0.16	25.9637
CocosIslands	2	8	0.16	31.4536
CocosIslands	2	10	0.16	36.6372
CocosIslands	2	4	0.04	25.666
CocosIslands	2	4	0.08	22.6702
CocosIslands	2	4	0.32	17.1418
Karachi	1.5	4	0.16	40.9921
Karachi	2	4	0.16	26.8922
Karachi	2.5	4	0.16	21.3947
Karachi	3	4	0.16	18.3165
Karachi	2	6	0.16	36.9758
Karachi	2	8	0.16	46.2266
Karachi	2	10	0.16	55.0858
Karachi	2	4	0.04	33.8941
Karachi	2	4	0.08	30.3642
Karachi	2	4	0.32	23.5235
Gilgit	1.5	4	0.16	80.0908
Gilgit	2	4	0.16	49.2636
Gilgit	2.5	4	0.16	37.8513
Gilgit	3	4	0.16	31.6672
Gilgit	2	6	0.16	69.5147
Gilgit	2	8	0.16	88.2764
Gilgit	2	10	0.16	106.316
Gilgit	2	4	0.04	55.4749
Gilgit	2	4	0.08	52.3408
Gilgit	2	4	0.32	46.2642
Dalbandin	1.5	4	0.16	97.6651
Dalbandin	2	4	0.16	59.1434
Dalbandin	2.5	4	0.16	45.061
Dalbandin	3	4	0.16	37.4898
Dalbandin	2	6	0.16	83.9666
Dalbandin	2	8	0.16	107.102
Dalbandin	2	10	0.16	129.45
Dalbandin	2	4	0.04	65.3376
Dalbandin	2	4	0.08	62.2055
Dalbandin	2	4	0.32	56.1931
Islamabad	1.5	4	0.16	40.1535
Islamabad	2	4	0.16	26.4134
Islamabad	2.5	4	0.16	21.045
Islamabad	3	4	0.16	18.0344
Islamabad	2	6	0.16	36.2723
Islamabad	2	8	0.16	45.308
Islamabad	2	10	0.16	53.9551
Islamabad	2	4	0.04	33.4525
Islamabad	2	4	0.08	29.9057
Islamabad	2	4	0.32	23.0169
Turbat	1.5	4	0.16	82.5138
Turbat	2	4	0.16	49.8706
Turbat	2.5	4	0.16	38.1197
Turbat	3	4	0.16	31.8275
Turbat	2	6	0.16	69.3613
Turbat	2	8	0.16	87.2566
Turbat	2	10	0.16	104.343
Turbat	2	4	0.04	56.4419
Turbat	2	4	0.08	53.1389
Turbat	2	4	0.32	46.6443
Sukkur	1.5	4	0.16	90.5718
Sukkur	2	4	0.16	53.3116
Sukkur	2.5	4	0.16	40.2244
Sukkur	3	4	0.16	33.3161
Sukkur	2	6	0.16	75.2115
Sukkur	2	8	0.16	95.5574
Sukkur	2	10	0.16	115.135
Sukkur	2	4	0.04	60.448
Sukkur	2	4	0.08	56.8748
Sukkur	2	4	0.32	49.7673
Chitral	1.5	4	0.16	91.9552
Chitral	2	4	0.16	57.1539
Chitral	2.5	4	0.16	44.0021
Chitral	3	4	0.16	36.8177
Chitral	2	6	0.16	81.1135
Chitral	2	8	0.16	103.387
Chitral	2	10	0.16	124.875
Chitral	2	4	0.04	62.9694
Chitral	2	4	0.08	60.0325
Chitral	2	4	0.32	54.352
Sui	1.5	4	0.16	99.0102
Sui	2	4	0.16	60.069
Sui	2.5	4	0.16	45.7869
Sui	3	4	0.16	38.0988
Sui	2	6	0.16	85.2714
Sui	2	8	0.16	108.743
Sui	2	10	0.16	131.401
Sui	2	4	0.04	66.2995
Sui	2	4	0.08	63.1579
Sui	2	4	0.32	57.0586
Panjgur	1.5	4	0.16	89.1118
Panjgur	2	4	0.16	54.1777
Panjgur	2.5	4	0.16	41.3954
Panjgur	3	4	0.16	34.5109
Panjgur	2	6	0.16	76.8284
Panjgur	2	8	0.16	97.9325
Panjgur	2	10	0.16	118.318
Panjgur	2	4	0.04	60.3066
Panjgur	2	4	0.08	57.2083
Panjgur	2	4	0.32	51.2429
RahimYarKhan	1.5	4	0.16	97.2622
RahimYarKhan	2	4	0.16	58.5125
RahimYarKhan	2.5	4	0.16	44.3676
RahimYarKhan	3	4	0.16	36.7963
RahimYarKhan	2	6	0.16	82.9488
RahimYarKhan	2	8	0.16	105.714
RahimYarKhan	2	10	0.16	127.689
RahimYarKhan	2	4	0.04	65.0738
RahimYarKhan	2	4	0.08	61.784
RahimYarKhan	2	4	0.32	55.271
Lahore	1.5	4	0.16	40.7159
Lahore	2	4	0.16	26.7127
Lahore	2.5	4	0.16	21.2583
Lahore	3	4	0.16	18.2042
Lahore	2	6	0.16	36.7089
Lahore	2	8	0.16	45.8752
Lahore	2	10	0.16	54.6496
Lahore	2	4	0.04	33.7591
Lahore	2	4	0.08	30.2085
Lahore	2	4	0.32	23.3135
DeraIsmailKhan	1.5	4	0.16	76.6273
DeraIsmailKhan	2	4	0.16	47.5738
DeraIsmailKhan	2.5	4	0.16	36.7008
DeraIsmailKhan	3	4	0.16	30.7767
DeraIsmailKhan	2	6	0.16	67.1663
DeraIsmailKhan	2	8	0.16	85.3638
DeraIsmailKhan	2	10	0.16	102.913
DeraIsmailKhan	2	4	0.04	53.7535
DeraIsmailKhan	2	4	0.08	50.6337
DeraIsmailKhan	2	4	0.32	44.5963
SaiduSharif	1.5	4	0.16	67.8777
SaiduSharif	2	4	0.16	42.7654
SaiduSharif	2.5	4	0.16	33.2269
SaiduSharif	3	4	0.16	27.9874
SaiduSharif	2	6	0.16	60.1745
SaiduSharif	2	8	0.16	76.3052
SaiduSharif	2	10	0.16	91.8406
SaiduSharif	2	4	0.04	48.8989
SaiduSharif	2	4	0.08	45.7995
SaiduSharif	2	4	0.32	39.8198
Faisalabad	1.5	4	0.16	63.5806
Faisalabad	2	4	0.16	39.649
Faisalabad	2.5	4	0.16	30.7021
Faisalabad	3	4	0.16	25.8258
Faisalabad	2	6	0.16	55.5457
Faisalabad	2	8	0.16	70.2702
Faisalabad	2	10	0.16	84.4446
Faisalabad	2	4	0.04	46.292
Faisalabad	2	4	0.08	42.948
Faisalabad	2	4	0.32	36.4282
Peshawar	1.5	4	0.16	50.2181
Peshawar	2	4	0.16	32.0126
Peshawar	2.5	4	0.16	25.1114
Peshawar	3	4	0.16	21.3088
Peshawar	2	6	0.16	44.3213
Peshawar	2	8	0.16	55.6439
Peshawar	2	10	0.16	66.4963
Peshawar	2	4	0.04	38.9704
Peshawar	2	4	0.08	35.4747
Peshawar	2	4	0.32	28.6091
Kadanwari	1.5	4	0.16	94.9231
Kadanwari	2	4	0.16	58.4861
Kadanwari	2.5	4	0.16	44.8769
Kadanwari	3	4	0.16	37.4818
Kadanwari	2	6	0.16	83.0495
Kadanwari	2	8	0.16	105.908
Kadanwari	2	10	0.16	127.974
Kadanwari	2	4	0.04	64.4297
Kadanwari	2	4	0.08	61.4299
Kadanwari	2	4	0.32	55.6185
Quetta	1.5	4	0.16	59.4568
Quetta	2	4	0.16	36.9574
Quetta	2.5	4	0.16	28.6413
Quetta	3	4	0.16	24.1224
Quetta	2	6	0.16	51.4999
Quetta	2	8	0.16	64.9276
Quetta	2	10	0.16	77.8182
Quetta	2	4	0.04	43.8963
Quetta	2	4	0.08	40.4003
Quetta	2	4	0.32	33.6164
Mohenjodaro	1.5	4	0.16	98.2334
Mohenjodaro	2	4	0.16	60.1846
Mohenjodaro	2.5	4	0.16	46.0538
Mohenjodaro	3	4	0.16	38.4004
Mohenjodaro	2	6	0.16	85.5055
Mohenjodaro	2	8	0.16	109.082
Mohenjodaro	2	10	0.16	131.845
Mohenjodaro	2	4	0.04	66.1949
Mohenjodaro	2	4	0.08	63.1628
Mohenjodaro	2	4	0.32	57.2812
Hyderabad(PK)	1.5	4	0.16	70.0802
Hyderabad(PK)	2	4	0.16	43.9323
Hyderabad(PK)	2.5	4	0.16	34.0557
Hyderabad(PK)	3	4	0.16	28.646
Hyderabad(PK)	2	6	0.16	61.9211
Hyderabad(PK)	2	8	0.16	78.6151
Hyderabad(PK)	2	10	0.16	94.71
Hyderabad(PK)	2	4	0.04	50.038
Hyderabad(PK)	2	4	0.08	46.9494
Hyderabad(PK)	2	4	0.32	41.0159
Zhob	1.5	4	0.16	94.2173
Zhob	2	4	0.16	58.0098
Zhob	2.5	4	0.16	44.4806
Zhob	3	4	0.16	37.1337
Zhob	2	6	0.16	82.3289
Zhob	2	8	0.16	104.962
Zhob	2	10	0.16	126.813
Zhob	2	4	0.04	64.0106
Zhob	2	4	0.08	60.9789
Zhob	2	4	0.32	55.1334
Sialkot	1.5	4	0.16	52.5888
Sialkot	2	4	0.16	33.4097
Sialkot	2.5	4	0.16	26.1381
Sialkot	3	4	0.16	22.1377
Sialkot	2	6	0.16	46.4359
Sialkot	2	8	0.16	58.4502
Sialkot	2	10	0.16	69.9856
Sialkot	2	4	0.04	40.26
Sialkot	2	4	0.08	36.8135
Sialkot	2	4	0.32	30.0838
Dadu	1.5	4	0.16	73.9449
Dadu	2	4	0.16	45.9355
Dadu	2.5	4	0.16	35.4725
Dadu	3	4	0.16	29.7707
Dadu	2	6	0.16	64.8514
Dadu	2	8	0.16	82.4303
Dadu	2	10	0.16	99.3913
Dadu	2	4	0.04	52.0686
Dadu	2	4	0.08	48.9667
Dadu	2	4	0.32	43.0044
Gwadar	1.5	4	0.16	89.8089
Gwadar	2	4	0.16	54.5477
Gwadar	2.5	4	0.16	41.7175
Gwadar	3	4	0.16	34.8198
Gwadar	2	6	0.16	75.6196
Gwadar	2	8	0.16	94.788
Gwadar	2	10	0.16	112.945
Gwadar	2	4	0.04	61.0064
Gwadar	2	4	0.08	57.7578
Gwadar	2	4	0.32	51.391
Skardu	1.5	4	0.16	86.4314
Skardu	2	4	0.16	52.2866
Skardu	2.5	4	0.16	39.8932
Skardu	3	4	0.16	33.2458
Skardu	2	6	0.16	72.8574
Skardu	2	8	0.16	91.6406
Skardu	2	10	0.16	109.475
Skardu	2	4	0.04	58.9525
Skardu	2	4	0.08	55.6063
Skardu	2	4	0.32	49.0073
DeraGhaziKhan	1.5	4	0.16	72.8844
DeraGhaziKhan	2	4	0.16	45.4407
DeraGhaziKhan	2.5	4	0.16	35.145
DeraGhaziKhan	3	4	0.16	29.5226
DeraGhaziKhan	2	6	0.16	64.0227
DeraGhaziKhan	2	8	0.16	81.2607
DeraGhaziKhan	2	10	0.16	97.8725
DeraGhaziKhan	2	4	0.04	51.7064
DeraGhaziKhan	2	4	0.08	48.5451
DeraGhaziKhan	2	4	0.32	42.4128
Bahawalpur	1.5	4	0.16	75.5513
Bahawalpur	2	4	0.16	46.9001
Bahawalpur	2.5	4	0.16	36.1833
Bahawalpur	3	4	0.16	30.3454
Bahawalpur	2	6	0.16	66.1461
Bahawalpur	2	8	0.16	84.0135
Bahawalpur	2	10	0.16	101.238
Bahawalpur	2	4	0.04	53.1903
Bahawalpur	2	4	0.08	50.019
Bahawalpur	2	4	0.32	43.853
Multan	1.5	4	0.16	51.0511
Multan	2	4	0.16	32.2719
Multan	2.5	4	0.16	25.2457
Multan	3	4	0.16	21.3934
Multan	2	6	0.16	44.7306
Multan	2	8	0.16	56.2146
Multan	2	10	0.16	67.2366
Multan	2	4	0.04	39.3801
Multan	2	4	0.08	35.8096
Multan	2	4	0.32	28.7922
Nawabshah	1.5	4	0.16	72.6866
Nawabshah	2	4	0.16	45.3454
Nawabshah	2.5	4	0.16	35.0712
Nawabshah	3	4	0.16	29.4589
Nawabshah	2	6	0.16	63.9857
Nawabshah	2	8	0.16	81.2984
Nawabshah	2	10	0.16	97.9974
Nawabshah	2	4	0.04	51.4539
Nawabshah	2	4	0.08	48.3643
Nawabshah	2	4	0.32	42.4265
SaoVicenteIsland	1.5	4	0.16	49.2178
SaoVicenteIsland	2	4	0.16	31.9644
SaoVicenteIsland	2.5	4	0.16	25.2527
SaoVicenteIsland	3	4	0.16	21.5101
SaoVicenteIsland	2	6	0.16	43.5266
SaoVicenteIsland	2	8	0.16	53.8904
SaoVicenteIsland	2	10	0.16	63.6142
SaoVicenteIsland	2	4	0.04	38.6662
SaoVicenteIsland	2	4	0.08	35.3105
SaoVicenteIsland	2	4	0.32	28.6397
SaoFilipe	1.5	4	0.16	75.9026
SaoFilipe	2	4	0.16	47.8581
SaoFilipe	2.5	4	0.16	37.3115
SaoFilipe	3	4	0.16	31.5329
SaoFilipe	2	6	0.16	64.5923
SaoFilipe	2	8	0.16	79.418
SaoFilipe	2	10	0.16	93.1776
SaoFilipe	2	4	0.04	54.0335
SaoFilipe	2	4	0.08	50.9284
SaoFilipe	2	4	0.32	44.8324
SalIsland	1.5	4	0.16	35.2774
SalIsland	2	4	0.16	24.237
SalIsland	2.5	4	0.16	19.6527
SalIsland	3	4	0.16	17.0102
SalIsland	2	6	0.16	32.5964
SalIsland	2	8	0.16	40.0897
SalIsland	2	10	0.16	47.1579
SalIsland	2	4	0.04	30.8074
SalIsland	2	4	0.08	27.5026
SalIsland	2	4	0.32	21.0408
SaoNicolauIsland	1.5	4	0.16	73.5923
SaoNicolauIsland	2	4	0.16	46.5304
SaoNicolauIsland	2.5	4	0.16	36.343
SaoNicolauIsland	3	4	0.16	30.7539
SaoNicolauIsland	2	6	0.16	62.6869
SaoNicolauIsland	2	8	0.16	77.0005
SaoNicolauIsland	2	10	0.16	90.2953
SaoNicolauIsland	2	4	0.04	52.6347
SaoNicolauIsland	2	4	0.08	49.5631
SaoNicolauIsland	2	4	0.32	43.5471
Praia	1.5	4	0.16	51.0633
Praia	2	4	0.16	32.9194
Praia	2.5	4	0.16	25.9263
Praia	3	4	0.16	22.0435
Praia	2	6	0.16	44.9301
Praia	2	8	0.16	55.7235
Praia	2	10	0.16	65.8691
Praia	2	4	0.04	39.648
Praia	2	4	0.08	36.2782
Praia	2	4	0.32	29.5845
BoaVistaIsland	1.5	4	0.16	31.3332
BoaVistaIsland	2	4	0.16	21.9818
BoaVistaIsland	2.5	4	0.16	18.0205
BoaVistaIsland	3	4	0.16	15.7128
BoaVistaIsland	2	6	0.16	29.4978
BoaVistaIsland	2	8	0.16	36.3216
BoaVistaIsland	2	10	0.16	42.8315
BoaVistaIsland	2	4	0.04	28.358
BoaVistaIsland	2	4	0.08	25.1338
BoaVistaIsland	2	4	0.32	18.9441
Cluj-Napoca	1.5	4	0.16	41.3977
Cluj-Napoca	2	4	0.16	27.8344
Cluj-Napoca	2.5	4	0.16	22.294
Cluj-Napoca	3	4	0.16	19.1406
Cluj-Napoca	2	6	0.16	37.8714
Cluj-Napoca	2	8	0.16	46.8859
Cluj-Napoca	2	10	0.16	55.373
Cluj-Napoca	2	4	0.04	34.2892
Cluj-Napoca	2	4	0.08	31.0519
Cluj-Napoca	2	4	0.32	24.6596
Bacau	1.5	4	0.16	62.3795
Bacau	2	4	0.16	40.716
Bacau	2.5	4	0.16	32.0624
Bacau	3	4	0.16	27.213
Bacau	2	6	0.16	56.2175
Bacau	2	8	0.16	70.2122
Bacau	2	10	0.16	83.4259
Bacau	2	4	0.04	46.4188
Bacau	2	4	0.08	43.5438
Bacau	2	4	0.32	37.9497
Suceava	1.5	4	0.16	58.4697
Suceava	2	4	0.16	38.2774
Suceava	2.5	4	0.16	30.2225
Suceava	3	4	0.16	25.7064
Suceava	2	6	0.16	52.1773
Suceava	2	8	0.16	64.6211
Suceava	2	10	0.16	76.2967
Suceava	2	4	0.04	44.234
Suceava	2	4	0.08	41.2408
Suceava	2	4	0.32	35.3549
SatuMare	1.5	4	0.16	65.467
SatuMare	2	4	0.16	42.5174
SatuMare	2.5	4	0.16	33.3925
SatuMare	3	4	0.16	28.2933
SatuMare	2	6	0.16	58.7194
SatuMare	2	8	0.16	73.3472
SatuMare	2	10	0.16	87.1539
SatuMare	2	4	0.04	48.2663
SatuMare	2	4	0.08	45.3711
SatuMare	2	4	0.32	39.719
TirguMures	1.5	4	0.16	60.6265
TirguMures	2	4	0.16	39.7393
TirguMures	2.5	4	0.16	31.3335
TirguMures	3	4	0.16	26.6068
TirguMures	2	6	0.16	55.1601
TirguMures	2	8	0.16	69.1454
TirguMures	2	10	0.16	82.3917
TirguMures	2	4	0.04	45.4087
TirguMures	2	4	0.08	42.5481
TirguMures	2	4	0.32	36.9994
Constanta	1.5	4	0.16	57.3828
Constanta	2	4	0.16	36.9607
Constanta	2.5	4	0.16	28.9323
Constanta	3	4	0.16	24.4728
Constanta	2	6	0.16	51.6739
Constanta	2	8	0.16	65.2352
Constanta	2	10	0.16	78.2456
Constanta	2	4	0.04	43.2601
Constanta	2	4	0.08	40.1028
Constanta	2	4	0.32	33.846
Sibiu	1.5	4	0.16	58.584
Sibiu	2	4	0.16	38.2352
Sibiu	2.5	4	0.16	30.1034
Sibiu	3	4	0.16	25.5466
Sibiu	2	6	0.16	52.8757
Sibiu	2	8	0.16	66.1263
Sibiu	2	10	0.16	78.6556
Sibiu	2	4	0.04	44.1497
Sibiu	2	4	0.08	41.177
Sibiu	2	4	0.32	35.3344
Bucharest	1.5	4	0.16	34.2689
Bucharest	2	4	0.16	23.5287
Bucharest	2.5	4	0.16	19.0482
Bucharest	3	4	0.16	16.4679
Bucharest	2	6	0.16	32.085
Bucharest	2	8	0.16	39.8528
Bucharest	2	10	0.16	47.241
Bucharest	2	4	0.04	30.1028
Bucharest	2	4	0.08	26.7983
Bucharest	2	4	0.32	20.3316
Iasi	1.5	4	0.16	44.5119
Iasi	2	4	0.16	29.8125
Iasi	2.5	4	0.16	23.8191
Iasi	3	4	0.16	20.4141
Iasi	2	6	0.16	40.4865
Iasi	2	8	0.16	50.0306
Iasi	2	10	0.16	58.9834
Iasi	2	4	0.04	36.1366
Iasi	2	4	0.08	32.9679
Iasi	2	4	0.32	26.6812
Oradea	1.5	4	0.16	62.983
Oradea	2	4	0.16	40.9054
Oradea	2.5	4	0.16	32.1239
Oradea	3	4	0.16	27.2163
Oradea	2	6	0.16	56.4504
Oradea	2	8	0.16	70.4746
Oradea	2	10	0.16	83.6983
Oradea	2	4	0.04	46.8273
Oradea	2	4	0.08	43.8514
Oradea	2	4	0.32	37.9997
Craiova	1.5	4	0.16	60.3263
Craiova	2	4	0.16	39.4987
Craiova	2.5	4	0.16	31.1636
Craiova	3	4	0.16	26.4856
Craiova	2	6	0.16	54.4237
Craiova	2	8	0.16	67.8595
Craiova	2	10	0.16	80.517
Craiova	2	4	0.04	45.191
Craiova	2	4	0.08	42.3192
Craiova	2	4	0.32	36.7463
Timisoara	1.5	4	0.16	54.0343
Timisoara	2	4	0.16	35.4257
Timisoara	2.5	4	0.16	27.9848
Timisoara	3	4	0.16	23.8083
Timisoara	2	6	0.16	48.4419
Timisoara	2	8	0.16	60.1119
Timisoara	2	10	0.16	71.0667
Timisoara	2	4	0.04	41.6323
Timisoara	2	4	0.08	38.521
Timisoara	2	4	0.32	32.3556
Amman	1.5	4	0.16	32.8787
Amman	2	4	0.16	22.4621
Amman	2.5	4	0.16	18.2031
Amman	3	4	0.16	15.7594
Amman	2	6	0.16	30.5509
Amman	2	8	0.16	37.9144
Amman	2	10	0.16	44.9384
Amman	2	4	0.04	29.3467
Amman	2	4	0.08	25.8666
Amman	2	4	0.32	19.1802
Aqaba	1.5	4	0.16	35.5233
Aqaba	2	4	0.16	24.3511
Aqaba	2.5	4	0.16	19.7156
Aqaba	3	4	0.16	17.0466
Aqaba	2	6	0.16	32.8507
Aqaba	2	8	0.16	40.4538
Aqaba	2	10	0.16	47.6008
Aqaba	2	4	0.04	30.9045
Aqaba	2	4	0.08	27.6076
Aqaba	2	4	0.32	21.1667
Monrovia	1.5	4	0.16	70.3182
Monrovia	2	4	0.16	42.5789
Monrovia	2.5	4	0.16	32.5899
Monrovia	3	4	0.16	27.2377
Monrovia	2	6	0.16	59.8412
Monrovia	2	8	0.16	75.8817
Monrovia	2	10	0.16	91.3373
Monrovia	2	4	0.04	49.7383
Monrovia	2	4	0.08	46.1478
Monrovia	2	4	0.32	39.0533
Benghazi	1.5	4	0.16	42.1213
Benghazi	2	4	0.16	27.8318
Benghazi	2.5	4	0.16	22.1449
Benghazi	3	4	0.16	18.9456
Benghazi	2	6	0.16	38.3794
Benghazi	2	8	0.16	48.0466
Benghazi	2	10	0.16	57.293
Benghazi	2	4	0.04	34.6112
Benghazi	2	4	0.08	31.2049
Benghazi	2	4	0.32	24.5161
Sirte	1.5	4	0.16	75.0913
Sirte	2	4	0.16	47.2847
Sirte	2.5	4	0.16	36.6185
Sirte	3	4	0.16	30.7598
Sirte	2	6	0.16	66.8575
Sirte	2	8	0.16	85.0355
Sirte	2	10	0.16	102.569
Sirte	2	4	0.04	53.2514
Sirte	2	4	0.08	50.2439
Sirte	2	4	0.32	44.3866
Sebha	1.5	4	0.16	77.142
Sebha	2	4	0.16	48.1154
Sebha	2.5	4	0.16	37.1289
Sebha	3	4	0.16	31.1327
Sebha	2	6	0.16	66.6655
Sebha	2	8	0.16	83.4707
Sebha	2	10	0.16	99.3384
Sebha	2	4	0.04	54.5815
Sebha	2	4	0.08	51.3416
Sebha	2	4	0.32	44.9069
Karasburg	1.5	4	0.16	122.79
Karasburg	2	4	0.16	75.0828
Karasburg	2.5	4	0.16	57.2081
Karasburg	3	4	0.16	47.5306
Karasburg	2	6	0.16	107.358
Karasburg	2	8	0.16	137.503
Karasburg	2	10	0.16	166.674
Karasburg	2	4	0.04	80.7175
Karasburg	2	4	0.08	77.8756
Karasburg	2	4	0.32	72.3508
Misurata	1.5	4	0.16	41.0666
Misurata	2	4	0.16	27.2131
Misurata	2.5	4	0.16	21.6856
Misurata	3	4	0.16	18.5711
Misurata	2	6	0.16	37.525
Misurata	2	8	0.16	46.988
Misurata	2	10	0.16	56.0514
Misurata	2	4	0.04	34.0167
Misurata	2	4	0.08	30.5984
Misurata	2	4	0.32	23.8846
Ubari	1.5	4	0.16	107.215
Ubari	2	4	0.16	66.0868
Ubari	2.5	4	0.16	50.5663
Ubari	3	4	0.16	42.1308
Ubari	2	6	0.16	93.1466
Ubari	2	8	0.16	118.034
Ubari	2	10	0.16	141.814
Ubari	2	4	0.04	72.1448
Ubari	2	4	0.08	69.1031
Ubari	2	4	0.32	63.1007
Ghat	1.5	4	0.16	151.138
Ghat	2	4	0.16	91.8213
Ghat	2.5	4	0.16	69.6679
Ghat	3	4	0.16	57.7076
Ghat	2	6	0.16	130.743
Ghat	2	8	0.16	166.837
Ghat	2	10	0.16	201.541
Ghat	2	4	0.04	97.644
Ghat	2	4	0.08	94.719
Ghat	2	4	0.32	88.9556
Beida	1.5	4	0.16	72.2478
Beida	2	4	0.16	45.8236
Beida	2.5	4	0.16	35.6175
Beida	3	4	0.16	29.9891
Beida	2	6	0.16	64.314
Beida	2	8	0.16	81.2902
Beida	2	10	0.16	97.5013
Beida	2	4	0.04	51.7956
Beida	2	4	0.08	48.7853
Beida	2	4	0.32	42.9241
Tobruk	1.5	4	0.16	95.6716
Tobruk	2	4	0.16	59.4463
Tobruk	2.5	4	0.16	45.7866
Tobruk	3	4	0.16	38.3533
Tobruk	2	6	0.16	82.4643
Tobruk	2	8	0.16	103.366
Tobruk	2	10	0.16	123.153
Tobruk	2	4	0.04	65.4091
Tobruk	2	4	0.08	62.4082
Tobruk	2	4	0.32	56.5332
Tripoli	1.5	4	0.16	41.8005
Tripoli	2	4	0.16	27.6392
Tripoli	2.5	4	0.16	21.9995
Tripoli	3	4	0.16	18.8257
Tripoli	2	6	0.16	38.1323
Tripoli	2	8	0.16	47.7606
Tripoli	2	10	0.16	56.9798
Tripoli	2	4	0.04	34.4382
Tripoli	2	4	0.08	31.0239
Tripoli	2	4	0.32	24.3056
Pangkor	1.5	4	0.16	48.5854
Pangkor	2	4	0.16	31.9572
Pangkor	2.5	4	0.16	25.3487
Pangkor	3	4	0.16	21.6282
Pangkor	2	6	0.16	44.5534
Pangkor	2	8	0.16	56.1581
Pangkor	2	10	0.16	67.3067
Pangkor	2	4	0.04	37.9282
Pangkor	2	4	0.08	34.9006
Pangkor	2	4	0.32	29.1188
Bintulu	1.5	4	0.16	43.36
Bintulu	2	4	0.16	28.7273
Bintulu	2.5	4	0.16	22.9156
Bintulu	3	4	0.16	19.6366
Bintulu	2	6	0.16	38.9491
Bintulu	2	8	0.16	48.0906
Bintulu	2	10	0.16	56.6611
Bintulu	2	4	0.04	35.4215
Bintulu	2	4	0.08	32.055
Bintulu	2	4	0.32	25.4585
Bario	1.5	4	0.16	50.8537
Bario	2	4	0.16	33.6671
Bario	2.5	4	0.16	26.893
Bario	3	4	0.16	23.0808
Bario	2	6	0.16	44.9252
Bario	2	8	0.16	54.8802
Bario	2	10	0.16	64.1391
Bario	2	4	0.04	39.8752
Bario	2	4	0.08	36.7396
Bario	2	4	0.32	30.6748
Tawau	1.5	4	0.16	46.8459
Tawau	2	4	0.16	30.8908
Tawau	2.5	4	0.16	24.5923
Tawau	3	4	0.16	21.0479
Tawau	2	6	0.16	41.6836
Tawau	2	8	0.16	51.2873
Tawau	2	10	0.16	60.259
Tawau	2	4	0.04	37.4446
Tawau	2	4	0.08	34.148
Tawau	2	4	0.32	27.6865
Kudat	1.5	4	0.16	60.391
Kudat	2	4	0.16	38.4213
Kudat	2.5	4	0.16	30.0177
Kudat	3	4	0.16	25.3774
Kudat	2	6	0.16	53.9743
Kudat	2	8	0.16	68.3781
Kudat	2	10	0.16	82.2497
Kudat	2	4	0.04	44.5005
Kudat	2	4	0.08	41.4275
Kudat	2	4	0.32	35.4961
TanjungManis	1.5	4	0.16	57.7882
TanjungManis	2	4	0.16	37.1915
TanjungManis	2.5	4	0.16	29.1983
TanjungManis	3	4	0.16	24.7539
TanjungManis	2	6	0.16	51.9227
TanjungManis	2	8	0.16	65.4476
TanjungManis	2	10	0.16	78.3817
TanjungManis	2	4	0.04	43.2257
TanjungManis	2	4	0.08	40.1741
TanjungManis	2	4	0.32	34.2963
LahadDatu	1.5	4	0.16	58.8826
LahadDatu	2	4	0.16	37.8956
LahadDatu	2.5	4	0.16	29.7891
LahadDatu	3	4	0.16	25.2873
LahadDatu	2	6	0.16	51.826
LahadDatu	2	8	0.16	64.3109
LahadDatu	2	10	0.16	76.0216
LahadDatu	2	4	0.04	44.1563
LahadDatu	2	4	0.08	41.003
LahadDatu	2	4	0.32	34.8442
Penang	1.5	4	0.16	30.67
Penang	2	4	0.16	21.1295
Penang	2.5	4	0.16	17.2055
Penang	3	4	0.16	14.9428
Penang	2	6	0.16	28.6597
Penang	2	8	0.16	35.5107
Penang	2	10	0.16	42.0457
Penang	2	4	0.04	28.1032
Penang	2	4	0.08	24.574
Penang	2	4	0.32	17.8229
Mukah	1.5	4	0.16	54.8499
Mukah	2	4	0.16	35.7739
Mukah	2.5	4	0.16	28.2857
Mukah	3	4	0.16	24.0933
Mukah	2	6	0.16	48.8935
Mukah	2	8	0.16	60.626
Mukah	2	10	0.16	71.6141
Mukah	2	4	0.04	41.9203
Mukah	2	4	0.08	38.8177
Mukah	2	4	0.32	32.8049
Malacca	1.5	4	0.16	50.0822
Malacca	2	4	0.16	32.7146
Malacca	2.5	4	0.16	25.879
Malacca	3	4	0.16	22.0468
Malacca	2	6	0.16	45.7079
Malacca	2	8	0.16	57.7086
Malacca	2	10	0.16	69.2598
Malacca	2	4	0.04	38.6644
Malacca	2	4	0.08	35.6465
Malacca	2	4	0.32	29.89
Sandakan	1.5	4	0.16	51.9959
Sandakan	2	4	0.16	33.5574
Sandakan	2.5	4	0.16	26.4427
Sandakan	3	4	0.16	22.4885
Sandakan	2	6	0.16	45.7843
Sandakan	2	8	0.16	56.7514
Sandakan	2	10	0.16	67.0439
Sandakan	2	4	0.04	40.2033
Sandakan	2	4	0.08	36.8652
Sandakan	2	4	0.32	30.292
Kuching	1.5	4	0.16	32.7264
Kuching	2	4	0.16	22.3396
Kuching	2.5	4	0.16	18.1052
Kuching	3	4	0.16	15.6767
Kuching	2	6	0.16	30.3509
Kuching	2	8	0.16	37.6285
Kuching	2	10	0.16	44.5554
Kuching	2	4	0.04	29.2874
Kuching	2	4	0.08	25.7785
Kuching	2	4	0.32	19.0157
KotaBharu	1.5	4	0.16	50.9432
KotaBharu	2	4	0.16	33.1937
KotaBharu	2.5	4	0.16	26.2738
KotaBharu	3	4	0.16	22.4061
KotaBharu	2	6	0.16	45.02
KotaBharu	2	8	0.16	55.5692
KotaBharu	2	10	0.16	65.4355
KotaBharu	2	4	0.04	39.6683
KotaBharu	2	4	0.08	36.4106
KotaBharu	2	4	0.32	30.0312
JohorBahru	1.5	4	0.16	57.5455
JohorBahru	2	4	0.16	36.9006
JohorBahru	2.5	4	0.16	28.9938
JohorBahru	3	4	0.16	24.6159
JohorBahru	2	6	0.16	50.1013
JohorBahru	2	8	0.16	61.8902
JohorBahru	2	10	0.16	72.9175
JohorBahru	2	4	0.04	43.3892
JohorBahru	2	4	0.08	40.128
JohorBahru	2	4	0.32	33.717
AlorSetar	1.5	4	0.16	50.1748
AlorSetar	2	4	0.16	32.6772
AlorSetar	2.5	4	0.16	25.8325
AlorSetar	3	4	0.16	22.0048
AlorSetar	2	6	0.16	45.1768
AlorSetar	2	8	0.16	56.5174
AlorSetar	2	10	0.16	67.2563
AlorSetar	2	4	0.04	38.8639
AlorSetar	2	4	0.08	35.7374
AlorSetar	2	4	0.32	29.6994
Ipoh	1.5	4	0.16	37.0792
Ipoh	2	4	0.16	24.7625
Ipoh	2.5	4	0.16	19.8607
Ipoh	3	4	0.16	17.0866
Ipoh	2	6	0.16	33.9018
Ipoh	2	8	0.16	42.252
Ipoh	2	10	0.16	50.2258
Ipoh	2	4	0.04	31.7284
Ipoh	2	4	0.08	28.2206
Ipoh	2	4	0.32	21.3894
KualaLumpur	1.5	4	0.16	27.5423
KualaLumpur	2	4	0.16	19.3171
KualaLumpur	2.5	4	0.16	15.8666
KualaLumpur	3	4	0.16	13.8546
KualaLumpur	2	6	0.16	26.1131
KualaLumpur	2	8	0.16	32.306
KualaLumpur	2	10	0.16	38.2335
KualaLumpur	2	4	0.04	26.2507
KualaLumpur	2	4	0.08	22.7294
KualaLumpur	2	4	0.32	16.0757
Langkawi	1.5	4	0.16	21.3805
Langkawi	2	4	0.16	15.4373
Langkawi	2.5	4	0.16	12.895
Langkawi	3	4	0.16	11.3876
Langkawi	2	6	0.16	20.9023
Langkawi	2	8	0.16	25.9936
Langkawi	2	10	0.16	30.975
Langkawi	2	4	0.04	22.5567
Langkawi	2	4	0.08	18.9
Langkawi	2	4	0.32	12.2601
Mulu	1.5	4	0.16	45.1509
Mulu	2	4	0.16	30.163
Mulu	2.5	4	0.16	24.1582
Mulu	3	4	0.16	20.7517
Mulu	2	6	0.16	40.6497
Mulu	2	8	0.16	49.9494
Mulu	2	10	0.16	58.622
Mulu	2	4	0.04	36.4441
Mulu	2	4	0.08	33.2715
Mulu	2	4	0.32	27.1354
Kuantan	1.5	4	0.16	49.1786
Kuantan	2	4	0.16	31.5981
Kuantan	2.5	4	0.16	24.8564
Kuantan	3	4	0.16	21.1219
Kuantan	2	6	0.16	43.7992
Kuantan	2	8	0.16	55.0008
Kuantan	2	10	0.16	65.7138
Kuantan	2	4	0.04	38.3542
Kuantan	2	4	0.08	34.9615
Kuantan	2	4	0.32	28.2816
KotaKinabalu	1.5	4	0.16	31.407
KotaKinabalu	2	4	0.16	21.5157
KotaKinabalu	2.5	4	0.16	17.4765
KotaKinabalu	3	4	0.16	15.1558
KotaKinabalu	2	6	0.16	29.2633
KotaKinabalu	2	8	0.16	36.3351
KotaKinabalu	2	10	0.16	43.0961
KotaKinabalu	2	4	0.04	28.5529
KotaKinabalu	2	4	0.08	24.9966
KotaKinabalu	2	4	0.32	18.1566
Limbang	1.5	4	0.16	56.4294
Limbang	2	4	0.16	36.592
Limbang	2.5	4	0.16	28.861
Limbang	3	4	0.16	24.5473
Limbang	2	6	0.16	50.229
Limbang	2	8	0.16	62.4665
Limbang	2	10	0.16	73.9558
Limbang	2	4	0.04	42.6862
Limbang	2	4	0.08	39.6077
Limbang	2	4	0.32	33.6532
Sibu	1.5	4	0.16	39.0294
Sibu	2	4	0.16	26.0575
Sibu	2.5	4	0.16	20.8819
Sibu	3	4	0.16	17.9507
Sibu	2	6	0.16	35.383
Sibu	2	8	0.16	43.7765
Sibu	2	10	0.16	51.6903
Sibu	2	4	0.04	32.9254
Sibu	2	4	0.08	29.4672
Sibu	2	4	0.32	22.7297
TiomanIsland	1.5	4	0.16	65.2306
TiomanIsland	2	4	0.16	41.6911
TiomanIsland	2.5	4	0.16	32.6429
TiomanIsland	3	4	0.16	27.6359
TiomanIsland	2	6	0.16	57.5313
TiomanIsland	2	8	0.16	71.8301
TiomanIsland	2	10	0.16	85.3171
TiomanIsland	2	4	0.04	47.7228
TiomanIsland	2	4	0.08	44.6782
TiomanIsland	2	4	0.32	38.7761
LongBanga	1.5	4	0.16	61.404
LongBanga	2	4	0.16	39.3501
LongBanga	2.5	4	0.16	30.8571
LongBanga	3	4	0.16	26.1491
LongBanga	2	6	0.16	54.3109
LongBanga	2	8	0.16	67.8105
LongBanga	2	10	0.16	80.5338
LongBanga	2	4	0.04	45.4158
LongBanga	2	4	0.08	42.3514
LongBanga	2	4	0.32	36.4277
Labuan	1.5	4	0.16	40.8261
Labuan	2	4	0.16	27.3215
Labuan	2.5	4	0.16	21.8998
Labuan	3	4	0.16	18.8219
Labuan	2	6	0.16	37.019
Labuan	2	8	0.16	45.6948
Labuan	2	10	0.16	53.8383
Labuan	2	4	0.04	33.9381
Labuan	2	4	0.08	30.6066
Labuan	2	4	0.32	24.1015
Miri	1.5	4	0.16	32.2329
Miri	2	4	0.16	22.0068
Miri	2.5	4	0.16	17.8445
Miri	3	4	0.16	15.4576
Miri	2	6	0.16	29.9347
Miri	2	8	0.16	37.16
Miri	2	10	0.16	44.057
Miri	2	4	0.04	28.9985
Miri	2	4	0.08	25.4662
Miri	2	4	0.32	18.6675
Kerteh	1.5	4	0.16	69.9414
Kerteh	2	4	0.16	44.2457
Kerteh	2.5	4	0.16	34.4221
Kerteh	3	4	0.16	29.0093
Kerteh	2	6	0.16	61.9829
Kerteh	2	8	0.16	78.2783
Kerteh	2	10	0.16	93.8579
Kerteh	2	4	0.04	50.3004
Kerteh	2	4	0.08	47.247
Kerteh	2	4	0.32	41.3103
KualaTerengganu	1.5	4	0.16	52.9652
KualaTerengganu	2	4	0.16	34.3159
KualaTerengganu	2.5	4	0.16	27.0985
KualaTerengganu	3	4	0.16	23.0783
KualaTerengganu	2	6	0.16	46.5208
KualaTerengganu	2	8	0.16	57.4085
KualaTerengganu	2	10	0.16	67.5905
KualaTerengganu	2	4	0.04	40.7992
KualaTerengganu	2	4	0.08	37.5379
KualaTerengganu	2	4	0.32	31.1466
Vieques	1.5	4	0.16	59.2276
Vieques	2	4	0.16	38.8369
Vieques	2.5	4	0.16	30.7203
Vieques	3	4	0.16	26.1564
Vieques	2	6	0.16	53.2712
Vieques	2	8	0.16	66.2487
Vieques	2	10	0.16	78.4586
Vieques	2	4	0.04	44.6361
Vieques	2	4	0.08	41.7096
Vieques	2	4	0.32	36.0278
Aguadilla	1.5	4	0.16	60.9966
Aguadilla	2	4	0.16	39.4064
Aguadilla	2.5	4	0.16	31.0504
Aguadilla	3	4	0.16	26.4109
Aguadilla	2	6	0.16	53.3389
Aguadilla	2	8	0.16	65.8166
Aguadilla	2	10	0.16	77.526
Aguadilla	2	4	0.04	45.4809
Aguadilla	2	4	0.08	42.4234
Aguadilla	2	4	0.32	36.4394
SanJuan(PR)	1.5	4	0.16	46.667
SanJuan(PR)	2	4	0.16	30.8839
SanJuan(PR)	2.5	4	0.16	24.6077
SanJuan(PR)	3	4	0.16	21.0713
SanJuan(PR)	2	6	0.16	41.7984
SanJuan(PR)	2	8	0.16	51.5931
SanJuan(PR)	2	10	0.16	60.8125
SanJuan(PR)	2	4	0.04	37.2872
SanJuan(PR)	2	4	0.08	34.0711
SanJuan(PR)	2	4	0.32	27.735
Ponce	1.5	4	0.16	63.0434
Ponce	2	4	0.16	40.7909
Ponce	2.5	4	0.16	32.0955
Ponce	3	4	0.16	27.2528
Ponce	2	6	0.16	55.8751
Ponce	2	8	0.16	69.4783
Ponce	2	10	0.16	82.3139
Ponce	2	4	0.04	46.7029
Ponce	2	4	0.08	43.724
Ponce	2	4	0.32	37.9128
Dzaoudzi	1.5	4	0.16	34.1859
Dzaoudzi	2	4	0.16	23.0112
Dzaoudzi	2.5	4	0.16	18.5495
Dzaoudzi	3	4	0.16	16.0139
Dzaoudzi	2	6	0.16	31.4254
Dzaoudzi	2	8	0.16	39.1277
Dzaoudzi	2	10	0.16	46.4998
Dzaoudzi	2	4	0.04	30.1798
Dzaoudzi	2	4	0.08	26.5635
Dzaoudzi	2	4	0.32	19.5617
Kigoma	1.5	4	0.16	112.184
Kigoma	2	4	0.16	66.3465
Kigoma	2.5	4	0.16	50.1435
Kigoma	3	4	0.16	41.5554
Kigoma	2	6	0.16	92.4178
Kigoma	2	8	0.16	116.263
Kigoma	2	10	0.16	138.932
Kigoma	2	4	0.04	72.8599
Kigoma	2	4	0.08	69.5834
Kigoma	2	4	0.32	63.1664
Sumbawanga	1.5	4	0.16	119.435
Sumbawanga	2	4	0.16	70.7375
Sumbawanga	2.5	4	0.16	53.4834
Sumbawanga	3	4	0.16	44.3357
Sumbawanga	2	6	0.16	98.6844
Sumbawanga	2	8	0.16	124.291
Sumbawanga	2	10	0.16	148.673
Sumbawanga	2	4	0.04	77.0826
Sumbawanga	2	4	0.08	73.884
Sumbawanga	2	4	0.32	67.6673
Tanga	1.5	4	0.16	67.5153
Tanga	2	4	0.16	42.1997
Tanga	2.5	4	0.16	32.7196
Tanga	3	4	0.16	27.5382
Tanga	2	6	0.16	59.3613
Tanga	2	8	0.16	75.2387
Tanga	2	10	0.16	90.4992
Tanga	2	4	0.04	48.3336
Tanga	2	4	0.08	45.227
[truncated: 30,441 more rows]

## Sheet: fig4bc
Origin	Doubling time (days)	Mean time to first detection (days)
Menongue	3.41314	61.3013
Menongue	6.48471	108.639
Menongue	9.37992	151.127
Menongue	12.2213	191.474
Menongue	15.0383	230.456
Menongue	17.842	268.432
Menongue	20.6377	305.609
Menongue	23.428	342.12
Menongue	26.2148	378.058
Huambo	3.41314	69.414
Huambo	6.48471	122.862
Huambo	9.37992	170.86
Huambo	12.2213	216.493
Huambo	15.0383	260.646
Huambo	17.842	303.721
Huambo	20.6377	345.945
Huambo	23.428	387.466
Huambo	26.2148	428.372
M'BanzaCongo	3.41314	60.5398
M'BanzaCongo	6.48471	108.894
M'BanzaCongo	9.37992	152.89
M'BanzaCongo	12.2213	195.083
M'BanzaCongo	15.0383	236.154
M'BanzaCongo	17.842	276.395
M'BanzaCongo	20.6377	315.97
M'BanzaCongo	23.428	354.983
M'BanzaCongo	26.2148	393.503
Soyo	3.41314	52.7124
Soyo	6.48471	93.934
Soyo	9.37992	131.129
Soyo	12.2213	166.585
Soyo	15.0383	200.924
Soyo	17.842	234.421
Soyo	20.6377	267.231
Soyo	23.428	299.456
Soyo	26.2148	331.168
Lubango	3.41314	54.4976
Lubango	6.48471	95.0845
Lubango	9.37992	131.072
Lubango	12.2213	165.002
Lubango	15.0383	197.623
Lubango	17.842	229.281
Lubango	20.6377	260.178
Lubango	23.428	290.445
Lubango	26.2148	320.172
Kuito	3.41314	68.8844
Kuito	6.48471	124.256
Kuito	9.37992	174.78
Kuito	12.2213	223.257
Kuito	15.0383	270.449
Kuito	17.842	316.696
Kuito	20.6377	362.186
Kuito	23.428	407.042
Kuito	26.2148	451.28
Cabinda	3.41314	42.9711
Cabinda	6.48471	72.9296
Cabinda	9.37992	99.0237
Cabinda	12.2213	123.402
Cabinda	15.0383	146.706
Cabinda	17.842	169.237
Cabinda	20.6377	191.167
Cabinda	23.428	212.611
Cabinda	26.2148	233.646
Luena	3.41314	59.7755
Luena	6.48471	102.981
Luena	9.37992	141.194
Luena	12.2213	177.198
Luena	15.0383	211.808
Luena	17.842	245.401
Luena	20.6377	278.194
Luena	23.428	310.325
Luena	26.2148	341.894
Ondjiva	3.41314	62.8036
Ondjiva	6.48471	108.656
Ondjiva	9.37992	149.349
Ondjiva	12.2213	187.768
Ondjiva	15.0383	224.756
Ondjiva	17.842	260.701
Ondjiva	20.6377	295.824
Ondjiva	23.428	330.269
Ondjiva	26.2148	364.135
Malange	3.41314	63.1112
Malange	6.48471	115.214
Malange	9.37992	163.642
Malange	12.2213	210.897
Malange	15.0383	257.593
Malange	17.842	303.967
Malange	20.6377	350.133
Malange	23.428	396.153
Malange	26.2148	442.027
Saurimo	3.41314	49.1218
Saurimo	6.48471	83.871
Saurimo	9.37992	114.275
Saurimo	12.2213	142.735
Saurimo	15.0383	169.965
Saurimo	17.842	196.3
Saurimo	20.6377	221.932
Saurimo	23.428	246.987
Saurimo	26.2148	271.553
Luanda	3.41314	27.7326
Luanda	6.48471	47.9547
Luanda	9.37992	66.345
Luanda	12.2213	84.1203
Luanda	15.0383	101.587
Luanda	17.842	118.866
Luanda	20.6377	136.018
Luanda	23.428	153.077
Luanda	26.2148	170.064
Catumbela	3.41314	59.6939
Catumbela	6.48471	104.239
Catumbela	9.37992	143.823
Catumbela	12.2213	181.21
Catumbela	15.0383	217.206
Catumbela	17.842	252.186
Catumbela	20.6377	286.362
Catumbela	23.428	319.874
Catumbela	26.2148	352.819
Namibe	3.41314	48.277
Namibe	6.48471	82.7177
Namibe	9.37992	112.883
Namibe	12.2213	141.131
Namibe	15.0383	168.163
Namibe	17.842	194.308
Namibe	20.6377	219.757
Namibe	23.428	244.634
Namibe	26.2148	269.027
Chlef	3.41314	38.9754
Chlef	6.48471	69.2365
Chlef	9.37992	96.9011
Chlef	12.2213	123.685
Chlef	15.0383	150.017
Chlef	17.842	176.068
Chlef	20.6377	201.921
Chlef	23.428	227.624
Chlef	26.2148	253.206
HassiMessaoud	3.41314	38.0227
HassiMessaoud	6.48471	65.9092
HassiMessaoud	9.37992	90.5903
HassiMessaoud	12.2213	113.866
HassiMessaoud	15.0383	136.247
HassiMessaoud	17.842	157.969
HassiMessaoud	20.6377	179.167
HassiMessaoud	23.428	199.928
HassiMessaoud	26.2148	220.314
Setif	3.41314	37.8914
Setif	6.48471	66.6649
Setif	9.37992	92.6092
Setif	12.2213	117.438
Setif	15.0383	141.601
Setif	17.842	165.284
Setif	20.6377	188.591
Setif	23.428	211.581
Setif	26.2148	234.3
Laghouat	3.41314	52.2782
Laghouat	6.48471	93.3187
Laghouat	9.37992	130.402
Laghouat	12.2213	165.86
Laghouat	15.0383	200.314
Laghouat	17.842	234.034
Laghouat	20.6377	267.167
Laghouat	23.428	299.805
Laghouat	26.2148	332.015
ElBayadh	3.41314	49.0632
ElBayadh	6.48471	86.2719
ElBayadh	9.37992	119.418
ElBayadh	12.2213	150.788
ElBayadh	15.0383	181.028
ElBayadh	17.842	210.433
ElBayadh	20.6377	239.172
ElBayadh	23.428	267.355
ElBayadh	26.2148	295.059
Tebessa	3.41314	45.2091
Tebessa	6.48471	80.2835
Tebessa	9.37992	111.978
Tebessa	12.2213	142.33
Tebessa	15.0383	171.871
Tebessa	17.842	200.826
Tebessa	20.6377	229.313
Tebessa	23.428	257.407
Tebessa	26.2148	285.16
Oran	3.41314	26.7376
Oran	6.48471	46.0034
Oran	9.37992	63.3751
Oran	12.2213	80.0694
Oran	15.0383	96.3964
Oran	17.842	112.481
Oran	20.6377	128.387
Oran	23.428	144.152
Oran	26.2148	159.8
InSalah	3.41314	54.7091
InSalah	6.48471	94.9881
InSalah	9.37992	130.513
InSalah	12.2213	163.955
InSalah	15.0383	196.086
InSalah	17.842	227.264
InSalah	20.6377	257.692
InSalah	23.428	287.503
InSalah	26.2148	316.789
InGuezzam	3.41314	51.282
InGuezzam	6.48471	85.5416
InGuezzam	9.37992	114.594
InGuezzam	12.2213	141.258
InGuezzam	15.0383	166.408
InGuezzam	17.842	190.467
InGuezzam	20.6377	213.681
InGuezzam	23.428	236.211
InGuezzam	26.2148	258.171
Biskra	3.41314	40.4507
Biskra	6.48471	71.4803
Biskra	9.37992	99.5941
Biskra	12.2213	126.552
Biskra	15.0383	152.813
Biskra	17.842	178.571
Biskra	20.6377	203.93
Biskra	23.428	228.955
Biskra	26.2148	253.69
Constantine	3.41314	30.6238
Constantine	6.48471	53.1672
Constantine	9.37992	73.5188
Constantine	12.2213	93.0461
Constantine	15.0383	112.102
Constantine	17.842	130.83
Constantine	20.6377	149.307
Constantine	23.428	167.578
Constantine	26.2148	185.673
Ouargla	3.41314	34.1735
Ouargla	6.48471	59.0369
Ouargla	9.37992	81.113
Ouargla	12.2213	101.998
Ouargla	15.0383	122.136
Ouargla	17.842	141.727
Ouargla	20.6377	160.882
Ouargla	23.428	179.674
Ouargla	26.2148	198.157
Touggourt	3.41314	45.0313
Touggourt	6.48471	78.6973
Touggourt	9.37992	108.538
Touggourt	12.2213	136.708
Touggourt	15.0383	163.82
Touggourt	17.842	190.152
Touggourt	20.6377	215.863
Touggourt	23.428	241.058
Touggourt	26.2148	265.81
Illizi	3.41314	38.0973
Illizi	6.48471	64.5961
Illizi	9.37992	87.5553
Illizi	12.2213	108.947
Illizi	15.0383	129.36
Illizi	17.842	149.07
Illizi	20.6377	168.236
Illizi	23.428	186.964
Illizi	26.2148	205.325
ElGolea	3.41314	51.6116
ElGolea	6.48471	90.0683
ElGolea	9.37992	124.053
ElGolea	12.2213	156.046
ElGolea	15.0383	186.77
ElGolea	17.842	216.563
ElGolea	20.6377	245.62
ElGolea	23.428	274.067
ElGolea	26.2148	301.995
ElOued	3.41314	37.0394
ElOued	6.48471	65.0436
ElOued	9.37992	90.323
ElOued	12.2213	114.495
ElOued	15.0383	137.982
ElOued	17.842	160.964
ElOued	20.6377	183.538
ElOued	23.428	205.764
ElOued	26.2148	227.686
Adrar	3.41314	35.4644
Adrar	6.48471	59.7201
Adrar	9.37992	80.7261
Adrar	12.2213	100.334
Adrar	15.0383	119.091
Adrar	17.842	137.252
Adrar	20.6377	154.962
Adrar	23.428	172.314
Adrar	26.2148	189.373
Djanet	3.41314	33.5349
Djanet	6.48471	56.887
Djanet	9.37992	77.2212
Djanet	12.2213	96.2548
Djanet	15.0383	114.493
Djanet	17.842	132.171
Djanet	20.6377	149.423
Djanet	23.428	166.338
Djanet	26.2148	182.975
Batna	3.41314	39.9612
Batna	6.48471	70.5267
Batna	9.37992	98.1449
Batna	12.2213	124.605
Batna	15.0383	150.375
Batna	17.842	175.65
Batna	20.6377	200.536
Batna	23.428	225.098
Batna	26.2148	249.379
Ghardaia	3.41314	46.3469
Ghardaia	6.48471	79.9603
Ghardaia	9.37992	109.424
Ghardaia	12.2213	137.03
Ghardaia	15.0383	163.453
Ghardaia	17.842	189.007
Ghardaia	20.6377	213.875
Ghardaia	23.428	238.175
Ghardaia	26.2148	261.993
BordjMokhtar	3.41314	48.3739
BordjMokhtar	6.48471	82.0807
BordjMokhtar	9.37992	110.828
BordjMokhtar	12.2213	137.243
BordjMokhtar	15.0383	162.152
BordjMokhtar	17.842	185.96
BordjMokhtar	20.6377	208.905
BordjMokhtar	23.428	231.147
BordjMokhtar	26.2148	252.798
Tlemcen	3.41314	35.9654
Tlemcen	6.48471	62.8989
Tlemcen	9.37992	87.0948
Tlemcen	12.2213	110.189
Tlemcen	15.0383	132.619
Tlemcen	17.842	154.572
Tlemcen	20.6377	176.153
Tlemcen	23.428	197.424
Tlemcen	26.2148	218.432
InAmenas	3.41314	34.6145
InAmenas	6.48471	58.281
InAmenas	9.37992	78.7702
InAmenas	12.2213	97.8918
InAmenas	15.0383	116.181
InAmenas	17.842	133.886
InAmenas	20.6377	151.149
InAmenas	23.428	168.062
InAmenas	26.2148	184.688
Mecheria	3.41314	51.8499
Mecheria	6.48471	92.0231
Mecheria	9.37992	128.102
Mecheria	12.2213	162.476
Mecheria	15.0383	195.796
Mecheria	17.842	228.348
Mecheria	20.6377	260.29
Mecheria	23.428	291.723
Mecheria	26.2148	322.717
Tamanrasset	3.41314	33.7628
Tamanrasset	6.48471	56.2753
Tamanrasset	9.37992	75.757
Tamanrasset	12.2213	93.9918
Tamanrasset	15.0383	111.503
Tamanrasset	17.842	128.531
Tamanrasset	20.6377	145.209
Tamanrasset	23.428	161.621
Tamanrasset	26.2148	177.826
Timimoun	3.41314	40.1433
Timimoun	6.48471	68.8374
Timimoun	9.37992	93.9086
Timimoun	12.2213	117.366
Timimoun	15.0383	139.802
Timimoun	17.842	161.494
Timimoun	20.6377	182.601
Timimoun	23.428	203.229
Timimoun	26.2148	223.45
Bejaia	3.41314	32.7293
Bejaia	6.48471	57.0956
Bejaia	9.37992	79.0818
Bejaia	12.2213	100.158
Bejaia	15.0383	120.705
Bejaia	17.842	140.884
Bejaia	20.6377	160.777
Bejaia	23.428	180.436
Bejaia	26.2148	199.896
Jijel	3.41314	40.6901
Jijel	6.48471	71.7702
Jijel	9.37992	99.7447
Jijel	12.2213	126.483
Jijel	15.0383	152.477
Jijel	17.842	177.932
Jijel	20.6377	202.961
Jijel	23.428	227.632
Jijel	26.2148	251.992
Bechar	3.41314	40.7603
Bechar	6.48471	69.6259
Bechar	9.37992	94.7555
Bechar	12.2213	118.216
Bechar	15.0383	140.622
Bechar	17.842	162.26
Bechar	20.6377	183.297
Bechar	23.428	203.841
Bechar	26.2148	223.969
Algiers	3.41314	23.7388
Algiers	6.48471	40.4476
Algiers	9.37992	55.4975
Algiers	12.2213	70.0017
Algiers	15.0383	84.2429
Algiers	17.842	98.3333
Algiers	20.6377	112.328
Algiers	23.428	126.259
Algiers	26.2148	140.145
Mascara	3.41314	41.5144
Mascara	6.48471	74.0277
Mascara	9.37992	103.747
Mascara	12.2213	132.518
Mascara	15.0383	160.804
Mascara	17.842	188.787
Mascara	20.6377	216.558
Mascara	23.428	244.167
Mascara	26.2148	271.646
Annaba	3.41314	32.0707
Annaba	6.48471	55.9167
Annaba	9.37992	77.4731
Annaba	12.2213	98.1642
Annaba	15.0383	118.356
Annaba	17.842	138.198
Annaba	20.6377	157.769
Annaba	23.428	177.115
Annaba	26.2148	196.268
Tindouf	3.41314	30.1253
Tindouf	6.48471	51.0182
Tindouf	9.37992	69.3274
Tindouf	12.2213	86.5836
Tindouf	15.0383	103.227
Tindouf	17.842	119.458
Tindouf	20.6377	135.388
Tindouf	23.428	151.086
Tindouf	26.2148	166.603
Tiaret	3.41314	42.708
Tiaret	6.48471	76.3667
Tiaret	9.37992	107.207
Tiaret	12.2213	137.114
Tiaret	15.0383	166.557
Tiaret	17.842	195.721
Tiaret	20.6377	224.697
Tiaret	23.428	253.532
Tiaret	26.2148	282.258
MersaMatruh	3.41314	43.1284
MersaMatruh	6.48471	74.432
MersaMatruh	9.37992	101.986
MersaMatruh	12.2213	127.921
MersaMatruh	15.0383	152.848
MersaMatruh	17.842	177.048
MersaMatruh	20.6377	200.68
MersaMatruh	23.428	223.848
MersaMatruh	26.2148	246.622
Sohag	3.41314	33.1504
Sohag	6.48471	57.3453
Sohag	9.37992	79.0813
Sohag	12.2213	99.8789
Sohag	15.0383	120.147
Sohag	17.842	140.062
Sohag	20.6377	159.715
Sohag	23.428	179.162
Sohag	26.2148	198.442
SharmEl-Sheikh	3.41314	15.3834
SharmEl-Sheikh	6.48471	27.1854
SharmEl-Sheikh	9.37992	38.9355
SharmEl-Sheikh	12.2213	51.0189
SharmEl-Sheikh	15.0383	63.3783
SharmEl-Sheikh	17.842	75.9359
SharmEl-Sheikh	20.6377	88.6362
SharmEl-Sheikh	23.428	101.443
SharmEl-Sheikh	26.2148	114.333
MarsaAlam	3.41314	30.0408
MarsaAlam	6.48471	49.165
MarsaAlam	9.37992	65.581
MarsaAlam	12.2213	80.9165
MarsaAlam	15.0383	95.6529
MarsaAlam	17.842	110.011
MarsaAlam	20.6377	124.116
MarsaAlam	23.428	138.045
MarsaAlam	26.2148	151.851
Cairo	3.41314	26.893
Cairo	6.48471	46.0483
Cairo	9.37992	63.286
Cairo	12.2213	79.8505
Cairo	15.0383	96.0661
Cairo	17.842	112.066
Cairo	20.6377	127.918
Cairo	23.428	143.661
Cairo	26.2148	159.32
Hurghada	3.41314	18.2165
Hurghada	6.48471	31.7911
Hurghada	9.37992	44.6992
Hurghada	12.2213	57.5508
Hurghada	15.0383	70.4239
Hurghada	17.842	83.3267
Hurghada	20.6377	96.258
Hurghada	23.428	109.216
Hurghada	26.2148	122.201
Asyut	3.41314	38.2647
Asyut	6.48471	67.1649
Asyut	9.37992	93.3489
Asyut	12.2213	118.508
Asyut	15.0383	143.091
Asyut	17.842	167.287
Asyut	20.6377	191.194
Asyut	23.428	214.872
Asyut	26.2148	238.36
Luxor	3.41314	34.7883
Luxor	6.48471	60.6646
Luxor	9.37992	83.9782
Luxor	12.2213	106.277
Luxor	15.0383	127.97
Luxor	17.842	149.234
Luxor	20.6377	170.161
Luxor	23.428	190.809
Luxor	26.2148	211.218
Alexandria(EG)	3.41314	32.3316
Alexandria(EG)	6.48471	56.1486
Alexandria(EG)	9.37992	77.6943
Alexandria(EG)	12.2213	98.4239
Alexandria(EG)	15.0383	118.717
Alexandria(EG)	17.842	138.727
Alexandria(EG)	20.6377	158.535
Alexandria(EG)	23.428	178.185
Alexandria(EG)	26.2148	197.706
AbuSimbel	3.41314	38.3512
AbuSimbel	6.48471	65.435
AbuSimbel	9.37992	89.1129
AbuSimbel	12.2213	111.305
AbuSimbel	15.0383	132.577
AbuSimbel	17.842	153.192
AbuSimbel	20.6377	173.299
AbuSimbel	23.428	192.994
AbuSimbel	26.2148	212.344
Aswan	3.41314	35.1643
Aswan	6.48471	60.8347
Aswan	9.37992	83.6825
Aswan	12.2213	105.329
Aswan	15.0383	126.225
Aswan	17.842	146.574
Aswan	20.6377	166.488
Aswan	23.428	186.043
Aswan	26.2148	205.289
ElArish	3.41314	42.9703
ElArish	6.48471	76.6504
ElArish	9.37992	107.489
ElArish	12.2213	137.378
ElArish	15.0383	166.797
ElArish	17.842	195.936
ElArish	20.6377	224.889
ElArish	23.428	253.711
ElArish	26.2148	282.433
Taba	3.41314	38.0332
Taba	6.48471	69.2457
Taba	9.37992	98.4235
Taba	12.2213	127.025
Taba	15.0383	155.371
Taba	17.842	183.575
Taba	20.6377	211.687
Taba	23.428	239.734
Taba	26.2148	267.729
Saidpur	3.41314	50.7362
Saidpur	6.48471	91.1138
Saidpur	9.37992	128.072
Saidpur	12.2213	163.786
Saidpur	15.0383	198.803
Saidpur	17.842	233.343
Saidpur	20.6377	267.514
Saidpur	23.428	301.379
Saidpur	26.2148	334.979
Sylhet	3.41314	37.3288
Sylhet	6.48471	65.8054
Sylhet	9.37992	91.7562
Sylhet	12.2213	116.811
Sylhet	15.0383	141.386
Sylhet	17.842	165.648
Sylhet	20.6377	189.682
Sylhet	23.428	213.535
Sylhet	26.2148	237.239
Rajshahi	3.41314	54.6471
Rajshahi	6.48471	98.192
Rajshahi	9.37992	137.903
Rajshahi	12.2213	176.183
Rajshahi	15.0383	213.641
Rajshahi	17.842	250.523
Rajshahi	20.6377	286.953
Rajshahi	23.428	323.005
Rajshahi	26.2148	358.727
Cox'sBazar	3.41314	40.2565
Cox'sBazar	6.48471	71.0193
Cox'sBazar	9.37992	98.9406
Cox'sBazar	12.2213	125.786
Cox'sBazar	15.0383	152.01
Cox'sBazar	17.842	177.798
Cox'sBazar	20.6377	203.246
Cox'sBazar	23.428	228.407
Cox'sBazar	26.2148	253.319
Ishurdi	3.41314	44.8697
Ishurdi	6.48471	80.3225
Ishurdi	9.37992	112.847
Ishurdi	12.2213	144.402
Ishurdi	15.0383	175.478
Ishurdi	17.842	206.267
Ishurdi	20.6377	236.866
Ishurdi	23.428	267.324
Ishurdi	26.2148	297.676
Barisal	3.41314	43.2076
Barisal	6.48471	77.1233
Barisal	9.37992	108.174
Barisal	12.2213	138.269
Barisal	15.0383	167.888
Barisal	17.842	197.218
Barisal	20.6377	226.354
Barisal	23.428	255.347
Barisal	26.2148	284.228
Jessore	3.41314	43.7204
Jessore	6.48471	78.0817
Jessore	9.37992	109.55
Jessore	12.2213	140.038
Jessore	15.0383	170.024
Jessore	17.842	199.698
Jessore	20.6377	229.153
Jessore	23.428	258.441
Jessore	26.2148	287.593
Chittagong	3.41314	35.7066
Chittagong	6.48471	62.4443
Chittagong	9.37992	86.6971
Chittagong	12.2213	110.058
Chittagong	15.0383	132.94
Chittagong	17.842	155.508
Chittagong	20.6377	177.847
Chittagong	23.428	200.004
Chittagong	26.2148	222.01
Dhaka	3.41314	29.4876
Dhaka	6.48471	51.1082
Dhaka	9.37992	70.7127
Dhaka	12.2213	89.6217
Dhaka	15.0383	108.172
Dhaka	17.842	126.5
Dhaka	20.6377	144.673
Dhaka	23.428	162.728
Dhaka	26.2148	180.691
Niamey	3.41314	34.2449
Niamey	6.48471	60.2926
Niamey	9.37992	84.1269
Niamey	12.2213	107.215
Niamey	15.0383	129.923
Niamey	17.842	152.392
Niamey	20.6377	174.691
Niamey	23.428	196.859
Niamey	26.2148	218.918
Agadez	3.41314	69.8316
Agadez	6.48471	122.027
Agadez	9.37992	168.674
Agadez	12.2213	212.95
Agadez	15.0383	255.758
Agadez	17.842	297.506
Agadez	20.6377	338.421
Agadez	23.428	378.647
Agadez	26.2148	418.28
Zinder	3.41314	87.7388
Zinder	6.48471	155.92
Zinder	9.37992	217.629
Zinder	12.2213	276.671
Zinder	15.0383	334.1
Zinder	17.842	390.38
Zinder	20.6377	445.765
Zinder	23.428	499.946
Zinder	26.2148	539.228
Doha	3.41314	13.0862
Doha	6.48471	21.2892
Doha	9.37992	28.8965
Doha	12.2213	36.6393
Doha	15.0383	44.7186
Doha	17.842	53.2136
Doha	20.6377	62.1536
Doha	23.428	71.5409
Doha	26.2148	81.3605
Ondangwa	3.41314	47.5201
Ondangwa	6.48471	80.4012
Ondangwa	9.37992	109.118
Ondangwa	12.2213	136.004
Ondangwa	15.0383	161.753
Ondangwa	17.842	186.69
Ondangwa	20.6377	211.002
Ondangwa	23.428	234.809
Ondangwa	26.2148	258.195
KatimaMulilo	3.41314	40.6579
KatimaMulilo	6.48471	67.3959
KatimaMulilo	9.37992	90.4365
KatimaMulilo	12.2213	111.846
KatimaMulilo	15.0383	132.245
KatimaMulilo	17.842	151.928
KatimaMulilo	20.6377	171.063
KatimaMulilo	23.428	189.758
KatimaMulilo	26.2148	208.09
Windhoek	3.41314	18.8026
Windhoek	6.48471	31.364
Windhoek	9.37992	42.6706
Windhoek	12.2213	53.6337
Windhoek	15.0383	64.4826
Windhoek	17.842	75.3069
Windhoek	20.6377	86.1494
Windhoek	23.428	97.0338
Windhoek	26.2148	107.974
WalvisBay	3.41314	23.6422
WalvisBay	6.48471	40.3588
WalvisBay	9.37992	55.5039
WalvisBay	12.2213	70.1518
WalvisBay	15.0383	84.5697
WalvisBay	17.842	98.8612
WalvisBay	20.6377	113.076
WalvisBay	23.428	127.24
WalvisBay	26.2148	141.371
Rundu	3.41314	55.4289
Rundu	6.48471	95.1866
Rundu	9.37992	130.331
Rundu	12.2213	163.476
Rundu	15.0383	195.386
Rundu	17.842	226.416
Rundu	20.6377	256.768
Rundu	23.428	286.571
Rundu	26.2148	315.918
Luderitz	3.41314	48.9131
Luderitz	6.48471	82.7663
Luderitz	9.37992	112.359
Luderitz	12.2213	140.073
Luderitz	15.0383	166.617
Luderitz	17.842	192.323
Luderitz	20.6377	217.379
Luderitz	23.428	241.909
Luderitz	26.2148	266.001
Oranjemund	3.41314	35.4524
Oranjemund	6.48471	58.0984
Oranjemund	9.37992	77.4459
Oranjemund	12.2213	95.3532
Oranjemund	15.0383	112.381
Oranjemund	17.842	128.793
Oranjemund	20.6377	144.742
Oranjemund	23.428	160.325
Oranjemund	26.2148	175.612
Plovdiv	3.41314	40.5013
Plovdiv	6.48471	70.7607
Plovdiv	9.37992	97.6906
Plovdiv	12.2213	123.29
Plovdiv	15.0383	148.11
Plovdiv	17.842	172.391
Plovdiv	20.6377	196.264
Plovdiv	23.428	219.809
Plovdiv	26.2148	243.083
Varna	3.41314	28.6642
Varna	6.48471	49.171
Varna	9.37992	67.4032
Varna	12.2213	84.7345
Varna	15.0383	101.536
Varna	17.842	117.968
Varna	20.6377	134.12
Varna	23.428	150.045
Varna	26.2148	165.783
Burgas	3.41314	34.7598
Burgas	6.48471	58.4135
Burgas	9.37992	78.8308
Burgas	12.2213	97.8732
Burgas	15.0383	116.086
Burgas	17.842	133.719
Burgas	20.6377	150.916
Burgas	23.428	167.766
Burgas	26.2148	184.333
Sofia	3.41314	24.0705
Sofia	6.48471	40.7395
Sofia	9.37992	55.5368
Sofia	12.2213	69.6501
Sofia	15.0383	83.3974
Sofia	17.842	96.9144
Sofia	20.6377	110.273
Sofia	23.428	123.519
Sofia	26.2148	136.681
Yacuiba	3.41314	59.4211
Yacuiba	6.48471	106.367
Yacuiba	9.37992	148.927
Yacuiba	12.2213	189.68
Yacuiba	15.0383	229.323
Yacuiba	17.842	268.159
Yacuiba	20.6377	306.357
Yacuiba	23.428	344.021
Yacuiba	26.2148	381.224
Trinidad	3.41314	48.5897
Trinidad	6.48471	83.769
Trinidad	9.37992	114.725
Trinidad	12.2213	143.824
Trinidad	15.0383	171.76
Trinidad	17.842	198.856
Trinidad	20.6377	225.296
Trinidad	23.428	251.198
Trinidad	26.2148	276.648
Tarija	3.41314	43.2686
Tarija	6.48471	75.6503
Tarija	9.37992	104.549
Tarija	12.2213	131.928
Tarija	15.0383	158.347
Tarija	17.842	184.065
Tarija	20.6377	209.232
Tarija	23.428	233.942
Tarija	26.2148	258.265
Uyuni	3.41314	46.5925
Uyuni	6.48471	82.6351
Uyuni	9.37992	115.248
Uyuni	12.2213	146.386
Uyuni	15.0383	176.58
Uyuni	17.842	206.066
Uyuni	20.6377	234.975
Uyuni	23.428	263.394
Uyuni	26.2148	291.385
SantaCruz	3.41314	30.4081
SantaCruz	6.48471	53.1276
SantaCruz	9.37992	73.9615
SantaCruz	12.2213	94.2068
SantaCruz	15.0383	114.183
SantaCruz	17.842	134.013
SantaCruz	20.6377	153.754
SantaCruz	23.428	173.438
SantaCruz	26.2148	193.082
Oruro	3.41314	47.5354
Oruro	6.48471	84.8262
Oruro	9.37992	118.751
Oruro	12.2213	151.35
Oruro	15.0383	183.149
Oruro	17.842	214.366
Oruro	20.6377	245.116
Oruro	23.428	275.469
Oruro	26.2148	305.473
Riberalta	3.41314	63.3741
Riberalta	6.48471	109.504
Riberalta	9.37992	150.241
Riberalta	12.2213	188.538
Riberalta	15.0383	225.261
Riberalta	17.842	260.814
Riberalta	20.6377	295.427
Riberalta	23.428	329.255
Riberalta	26.2148	362.403
Rurrenabaque	3.41314	52.4363
Rurrenabaque	6.48471	93.8147
Rurrenabaque	9.37992	131.401
Rurrenabaque	12.2213	167.439
Rurrenabaque	15.0383	202.512
Rurrenabaque	17.842	236.869
Rurrenabaque	20.6377	270.643
Rurrenabaque	23.428	303.918
Rurrenabaque	26.2148	336.753
Potosi	3.41314	56.1524
Potosi	6.48471	100.393
Potosi	9.37992	140.518
Potosi	12.2213	178.985
Potosi	15.0383	216.455
Potosi	17.842	253.213
Potosi	20.6377	289.415
Potosi	23.428	325.159
Potosi	26.2148	360.512
Cochabamba	3.41314	34.9995
Cochabamba	6.48471	61.5584
Cochabamba	9.37992	85.8031
Cochabamba	12.2213	109.204
Cochabamba	15.0383	132.134
Cochabamba	17.842	154.742
Cochabamba	20.6377	177.106
Cochabamba	23.428	199.272
Cochabamba	26.2148	221.267
LaPaz(BO)	3.41314	34.7516
LaPaz(BO)	6.48471	61.0905
LaPaz(BO)	9.37992	85.1367
LaPaz(BO)	12.2213	108.352
LaPaz(BO)	15.0383	131.106
LaPaz(BO)	17.842	153.545
LaPaz(BO)	20.6377	175.745
LaPaz(BO)	23.428	197.751
LaPaz(BO)	26.2148	219.591
Cobija	3.41314	43.8021
Cobija	6.48471	73.7667
Cobija	9.37992	100.057
Cobija	12.2213	124.823
Cobija	15.0383	148.69
Cobija	17.842	171.945
Cobija	20.6377	194.749
Cobija	23.428	217.202
Cobija	26.2148	239.372
Sucre	3.41314	44.1497
Sucre	6.48471	77.1445
Sucre	9.37992	106.525
Sucre	12.2213	134.331
Sucre	15.0383	161.145
Sucre	17.842	187.234
Sucre	20.6377	212.754
Sucre	23.428	237.804
Sucre	26.2148	262.455
Sunyani	3.41314	65.259
Sunyani	6.48471	117.609
Sunyani	9.37992	165.299
Sunyani	12.2213	211.095
Sunyani	15.0383	255.726
Sunyani	17.842	299.504
Sunyani	20.6377	342.6
Sunyani	23.428	385.123
Sunyani	26.2148	427.135
Takoradi	3.41314	49.3475
Takoradi	6.48471	88.5846
Takoradi	9.37992	124.557
Takoradi	12.2213	159.289
Takoradi	15.0383	193.29
Takoradi	17.842	226.767
Takoradi	20.6377	259.823
Takoradi	23.428	292.52
Takoradi	26.2148	324.901
Kumasi	3.41314	51.3193
Kumasi	6.48471	91.7808
Kumasi	9.37992	128.574
Kumasi	12.2213	163.85
Kumasi	15.0383	198.171
Kumasi	17.842	231.782
Kumasi	20.6377	264.813
Kumasi	23.428	297.35
Kumasi	26.2148	329.451
Tamale	3.41314	60.8144
Tamale	6.48471	106.107
Tamale	9.37992	146.364
Tamale	12.2213	184.378
Tamale	15.0383	220.967
Tamale	17.842	256.511
Tamale	20.6377	291.229
Tamale	23.428	325.26
Tamale	26.2148	358.705
Accra	3.41314	29.9996
Accra	6.48471	52.2553
Accra	9.37992	72.6069
Accra	12.2213	92.3217
Accra	15.0383	111.715
Accra	17.842	130.912
Accra	20.6377	149.973
Accra	23.428	168.931
Accra	26.2148	187.809
CocosIslands	3.41314	19.8098
CocosIslands	6.48471	31.4536
CocosIslands	9.37992	41.6525
CocosIslands	12.2213	51.4218
CocosIslands	15.0383	61.0336
CocosIslands	17.842	70.6
CocosIslands	20.6377	80.1772
CocosIslands	23.428	89.7962
CocosIslands	26.2148	99.4759
Karachi	3.41314	26.8922
Karachi	6.48471	46.2266
Karachi	9.37992	63.7192
Karachi	12.2213	80.5933
Karachi	15.0383	97.1606
Karachi	17.842	113.545
Karachi	20.6377	129.809
Karachi	23.428	145.985
Karachi	26.2148	162.096
Gilgit	3.41314	49.2636
Gilgit	6.48471	88.2764
Gilgit	9.37992	123.919
Gilgit	12.2213	158.304
Gilgit	15.0383	191.971
Gilgit	17.842	225.135
Gilgit	20.6377	257.907
Gilgit	23.428	290.352
Gilgit	26.2148	322.51
Dalbandin	3.41314	59.1434
Dalbandin	6.48471	107.102
Dalbandin	9.37992	151.343
Dalbandin	12.2213	194.336
Dalbandin	15.0383	236.694
Dalbandin	17.842	278.658
Dalbandin	20.6377	320.344
Dalbandin	23.428	361.816
Dalbandin	26.2148	403.112
Islamabad	3.41314	26.4134
Islamabad	6.48471	45.308
Islamabad	9.37992	62.377
Islamabad	12.2213	78.8267
Islamabad	15.0383	94.9666
Islamabad	17.842	110.921
Islamabad	20.6377	126.752
Islamabad	23.428	142.495
Islamabad	26.2148	158.171
Turbat	3.41314	49.8706
Turbat	6.48471	87.2566
Turbat	9.37992	120.921
Turbat	12.2213	153.081
Turbat	15.0383	184.33
Turbat	17.842	214.925
Turbat	20.6377	245.002
Turbat	23.428	274.647
Turbat	26.2148	303.921
Sukkur	3.41314	53.3116
Sukkur	6.48471	95.5574
Sukkur	9.37992	134.24
Sukkur	12.2213	171.537
Sukkur	15.0383	208.011
Sukkur	17.842	243.895
Sukkur	20.6377	279.309
Sukkur	23.428	314.325
Sukkur	26.2148	348.993
Chitral	3.41314	57.1539
Chitral	6.48471	103.387
Chitral	9.37992	145.914
Chitral	12.2213	187.209
Chitral	15.0383	227.89
Chitral	17.842	268.197
Chitral	20.6377	308.248
Chitral	23.428	348.108
Chitral	26.2148	387.816
Sui	3.41314	60.069
Sui	6.48471	108.743
Sui	9.37992	153.587
Sui	12.2213	197.12
Sui	15.0383	239.971
Sui	17.842	282.387
Sui	20.6377	324.489
Sui	23.428	366.345
Sui	26.2148	407.993
Panjgur	3.41314	54.1777
Panjgur	6.48471	97.9325
Panjgur	9.37992	138.294
Panjgur	12.2213	177.535
Panjgur	15.0383	216.223
Panjgur	17.842	254.58
Panjgur	20.6377	292.715
Panjgur	23.428	330.686
Panjgur	26.2148	368.53
RahimYarKhan	3.41314	58.5125
RahimYarKhan	6.48471	105.714
RahimYarKhan	9.37992	149.202
RahimYarKhan	12.2213	191.401
RahimYarKhan	15.0383	232.92
RahimYarKhan	17.842	273.997
RahimYarKhan	20.6377	314.75
RahimYarKhan	23.428	355.245
RahimYarKhan	26.2148	395.521
Lahore	3.41314	26.7127
Lahore	6.48471	45.8752
Lahore	9.37992	63.1967
Lahore	12.2213	79.8924
Lahore	15.0383	96.2733
Lahore	17.842	112.464
Lahore	20.6377	128.527
Lahore	23.428	144.498
Lahore	26.2148	160.397
DeraIsmailKhan	3.41314	47.5738
DeraIsmailKhan	6.48471	85.3638
DeraIsmailKhan	9.37992	120.092
DeraIsmailKhan	12.2213	153.811
DeraIsmailKhan	15.0383	187.037
DeraIsmailKhan	17.842	219.972
DeraIsmailKhan	20.6377	252.716
DeraIsmailKhan	23.428	285.323
DeraIsmailKhan	26.2148	317.825
SaiduSharif	3.41314	42.7654
SaiduSharif	6.48471	76.3052
SaiduSharif	9.37992	107.036
SaiduSharif	12.2213	136.838
SaiduSharif	15.0383	166.187
SaiduSharif	17.842	195.27
SaiduSharif	20.6377	224.178
SaiduSharif	23.428	252.962
SaiduSharif	26.2148	281.653
Faisalabad	3.41314	39.649
Faisalabad	6.48471	70.2702
Faisalabad	9.37992	98.3014
Faisalabad	12.2213	125.458
Faisalabad	15.0383	152.173
Faisalabad	17.842	178.617
Faisalabad	20.6377	204.873
Faisalabad	23.428	230.987
Faisalabad	26.2148	256.988
Peshawar	3.41314	32.0126
Peshawar	6.48471	55.6439
Peshawar	9.37992	77.0734
Peshawar	12.2213	97.738
Peshawar	15.0383	118.009
Peshawar	17.842	138.035
Peshawar	20.6377	157.891
Peshawar	23.428	177.619
Peshawar	26.2148	197.245
Kadanwari	3.41314	58.4861
Kadanwari	6.48471	105.908
Kadanwari	9.37992	149.585
Kadanwari	12.2213	192.015
Kadanwari	15.0383	233.819
Kadanwari	17.842	275.241
Kadanwari	20.6377	316.399
Kadanwari	23.428	357.356
Kadanwari	26.2148	398.151
Quetta	3.41314	36.9574
Quetta	6.48471	64.9276
Quetta	9.37992	90.3884
Quetta	12.2213	114.939
Quetta	15.0383	138.985
Quetta	17.842	162.69
Quetta	20.6377	186.134
Quetta	23.428	209.362
Quetta	26.2148	232.405
Mohenjodaro	3.41314	60.1846
Mohenjodaro	6.48471	109.082
Mohenjodaro	9.37992	154.14
Mohenjodaro	12.2213	197.911
Mohenjodaro	15.0383	241.03
Mohenjodaro	17.842	283.744
Mohenjodaro	20.6377	326.174
Mohenjodaro	23.428	368.386
Mohenjodaro	26.2148	410.42
Hyderabad(PK)	3.41314	43.9323
Hyderabad(PK)	6.48471	78.6151
Hyderabad(PK)	9.37992	110.465
Hyderabad(PK)	12.2213	141.393
Hyderabad(PK)	15.0383	171.878
Hyderabad(PK)	17.842	202.107
Hyderabad(PK)	20.6377	232.172
Hyderabad(PK)	23.428	262.122
Hyderabad(PK)	26.2148	291.988
Zhob	3.41314	58.0098
Zhob	6.48471	104.962
Zhob	9.37992	148.215
Zhob	12.2213	190.246
Zhob	15.0383	231.671
Zhob	17.842	272.733
Zhob	20.6377	313.547
Zhob	23.428	354.179
Zhob	26.2148	394.666
Sialkot	3.41314	33.4097
Sialkot	6.48471	58.4502
Sialkot	9.37992	81.242
Sialkot	12.2213	103.26
Sialkot	15.0383	124.879
Sialkot	17.842	146.249
Sialkot	20.6377	167.443
Sialkot	23.428	188.502
Sialkot	26.2148	209.454
Dadu	3.41314	45.9355
Dadu	6.48471	82.4303
Dadu	9.37992	116.002
Dadu	12.2213	148.625
Dadu	15.0383	180.793
Dadu	17.842	212.698
Dadu	20.6377	244.434
Dadu	23.428	276.053
Dadu	26.2148	307.586
Gwadar	3.41314	54.5477
Gwadar	6.48471	94.788
Gwadar	9.37992	130.44
Gwadar	12.2213	164.086
Gwadar	15.0383	196.472
Gwadar	17.842	227.942
Gwadar	20.6377	258.69
Gwadar	23.428	288.844
Gwadar	26.2148	318.492
Skardu	3.41314	52.2866
Skardu	6.48471	91.6406
Skardu	9.37992	126.687
Skardu	12.2213	159.841
Skardu	15.0383	191.791
Skardu	17.842	222.856
Skardu	20.6377	253.216
Skardu	23.428	282.989
Skardu	26.2148	312.259
DeraGhaziKhan	3.41314	45.4407
DeraGhaziKhan	6.48471	81.2607
DeraGhaziKhan	9.37992	114.126
DeraGhaziKhan	12.2213	146.011
DeraGhaziKhan	15.0383	177.413
DeraGhaziKhan	17.842	208.529
DeraGhaziKhan	20.6377	239.453
DeraGhaziKhan	23.428	270.237
DeraGhaziKhan	26.2148	300.915
Bahawalpur	3.41314	46.9001
Bahawalpur	6.48471	84.0135
Bahawalpur	9.37992	118.095
Bahawalpur	12.2213	151.171
Bahawalpur	15.0383	183.749
Bahawalpur	17.842	216.029
Bahawalpur	20.6377	248.111
Bahawalpur	23.428	280.046
Bahawalpur	26.2148	311.868
Multan	3.41314	32.2719
Multan	6.48471	56.2146
Multan	9.37992	77.9892
Multan	12.2213	99.0178
Multan	15.0383	119.664
Multan	17.842	140.074
Multan	20.6377	160.32
Multan	23.428	180.44
Multan	26.2148	200.461
Nawabshah	3.41314	45.3454
Nawabshah	6.48471	81.2984
Nawabshah	9.37992	114.348
Nawabshah	12.2213	146.455
Nawabshah	15.0383	178.109
Nawabshah	17.842	209.503
Nawabshah	20.6377	240.728
Nawabshah	23.428	271.837
Nawabshah	26.2148	302.86
SaoVicenteIsland	3.41314	31.9644
SaoVicenteIsland	6.48471	53.8904
SaoVicenteIsland	9.37992	72.9209
SaoVicenteIsland	12.2213	90.6986
SaoVicenteIsland	15.0383	107.716
SaoVicenteIsland	17.842	124.205
SaoVicenteIsland	20.6377	140.301
SaoVicenteIsland	23.428	156.089
SaoVicenteIsland	26.2148	171.63
SaoFilipe	3.41314	47.8581
SaoFilipe	6.48471	79.418
SaoFilipe	9.37992	106.216
SaoFilipe	12.2213	130.791
SaoFilipe	15.0383	153.943
SaoFilipe	17.842	176.061
SaoFilipe	20.6377	197.377
SaoFilipe	23.428	218.041
SaoFilipe	26.2148	238.164
SalIsland	3.41314	24.237
SalIsland	6.48471	40.0897
SalIsland	9.37992	53.9744
SalIsland	12.2213	67.1679
SalIsland	15.0383	80.0319
SalIsland	17.842	92.7243
SalIsland	20.6377	105.328
SalIsland	23.428	117.891
SalIsland	26.2148	130.444
SaoNicolauIsland	3.41314	46.5304
SaoNicolauIsland	6.48471	77.0005
SaoNicolauIsland	9.37992	102.909
SaoNicolauIsland	12.2213	126.736
SaoNicolauIsland	15.0383	149.257
SaoNicolauIsland	17.842	170.843
SaoNicolauIsland	20.6377	191.712
SaoNicolauIsland	23.428	212.003
SaoNicolauIsland	26.2148	231.817
Praia	3.41314	32.9194
Praia	6.48471	55.7235
Praia	9.37992	75.5932
Praia	12.2213	94.1983
Praia	15.0383	112.036
Praia	17.842	129.339
Praia	20.6377	146.242
Praia	23.428	162.83
Praia	26.2148	179.165
BoaVistaIsland	3.41314	21.9818
BoaVistaIsland	6.48471	36.3216
BoaVistaIsland	9.37992	49.1701
BoaVistaIsland	12.2213	61.5784
BoaVistaIsland	15.0383	73.8142
BoaVistaIsland	17.842	85.9831
BoaVistaIsland	20.6377	98.1362
BoaVistaIsland	23.428	110.301
BoaVistaIsland	26.2148	122.493
Cluj-Napoca	3.41314	27.8344
Cluj-Napoca	6.48471	46.8859
Cluj-Napoca	9.37992	63.5265
Cluj-Napoca	12.2213	79.1855
Cluj-Napoca	15.0383	94.2738
Cluj-Napoca	17.842	108.978
Cluj-Napoca	20.6377	123.404
Cluj-Napoca	23.428	137.618
Cluj-Napoca	26.2148	151.667
Bacau	3.41314	40.716
Bacau	6.48471	70.2122
Bacau	9.37992	96.141
Bacau	12.2213	120.588
Bacau	15.0383	144.146
Bacau	17.842	167.083
Bacau	20.6377	189.547
Bacau	23.428	211.633
Bacau	26.2148	233.404
Suceava	3.41314	38.2774
Suceava	6.48471	64.6211
Suceava	9.37992	87.4759
Suceava	12.2213	108.845
Suceava	15.0383	129.314
Suceava	17.842	149.151
Suceava	20.6377	168.508
Suceava	23.428	187.48
Suceava	26.2148	206.135
SatuMare	3.41314	42.5174
SatuMare	6.48471	73.3472
SatuMare	9.37992	100.433
SatuMare	12.2213	125.943
SatuMare	15.0383	150.495
SatuMare	17.842	174.37
SatuMare	20.6377	197.726
SatuMare	23.428	220.662
SatuMare	26.2148	243.247
TirguMures	3.41314	39.7393
TirguMures	6.48471	69.1454
TirguMures	9.37992	95.1671
TirguMures	12.2213	119.785
TirguMures	15.0383	143.549
TirguMures	17.842	166.703
TirguMures	20.6377	189.384
TirguMures	23.428	211.676
TirguMures	26.2148	233.639
Constanta	3.41314	36.9607
Constanta	6.48471	65.2352
Constanta	9.37992	90.9296
Constanta	12.2213	115.704
Constanta	15.0383	139.984
Constanta	17.842	163.94
Constanta	20.6377	187.66
Constanta	23.428	211.194
Constanta	26.2148	234.577
Sibiu	3.41314	38.2352
Sibiu	6.48471	66.1263
Sibiu	9.37992	90.7229
Sibiu	12.2213	113.941
Sibiu	15.0383	136.321
Sibiu	17.842	158.108
Sibiu	20.6377	179.438
Sibiu	23.428	200.398
Sibiu	26.2148	221.048
Bucharest	3.41314	23.5287
Bucharest	6.48471	39.8528
Bucharest	9.37992	54.4046
Bucharest	12.2213	68.3274
Bucharest	15.0383	81.9217
Bucharest	17.842	95.3135
Bucharest	20.6377	108.569
Bucharest	23.428	121.726
Bucharest	26.2148	134.814
Iasi	3.41314	29.8125
Iasi	6.48471	50.0306
Iasi	9.37992	67.5578
Iasi	12.2213	83.9629
Iasi	15.0383	99.7045
Iasi	17.842	114.994
Iasi	20.6377	129.95
Iasi	23.428	144.649
Iasi	26.2148	159.144
Oradea	3.41314	40.9054
Oradea	6.48471	70.4746
Oradea	9.37992	96.4027
Oradea	12.2213	120.766
Oradea	15.0383	144.161
Oradea	17.842	166.86
Oradea	20.6377	189.017
Oradea	23.428	210.733
Oradea	26.2148	232.075
Craiova	3.41314	39.4987
Craiova	6.48471	67.8595
Craiova	9.37992	92.6737
Craiova	12.2213	115.99
Craiova	15.0383	138.396
Craiova	17.842	160.158
Craiova	20.6377	181.427
Craiova	23.428	202.298
Craiova	26.2148	222.838
Timisoara	3.41314	35.4257
Timisoara	6.48471	60.1119
Timisoara	9.37992	81.5558
Timisoara	12.2213	101.597
Timisoara	15.0383	120.774
Timisoara	17.842	139.338
Timisoara	20.6377	157.433
Timisoara	23.428	175.15
Timisoara	26.2148	192.553
Amman	3.41314	22.4621
Amman	6.48471	37.9144
Amman	9.37992	51.7688
Amman	12.2213	65.1009
Amman	15.0383	78.1889
Amman	17.842	91.1453
Amman	20.6377	104.027
Amman	23.428	116.865
Amman	26.2148	129.681
Aqaba	3.41314	24.3511
Aqaba	6.48471	40.4538
Aqaba	9.37992	54.4648
Aqaba	12.2213	67.661
Aqaba	15.0383	80.4111
Aqaba	17.842	92.8835
Aqaba	20.6377	105.173
Aqaba	23.428	117.34
Aqaba	26.2148	129.426
Monrovia	3.41314	42.5789
Monrovia	6.48471	75.8817
Monrovia	9.37992	106.444
Monrovia	12.2213	136.013
Monrovia	15.0383	165.024
Monrovia	17.842	193.653
Monrovia	20.6377	221.985
Monrovia	23.428	250.072
Monrovia	26.2148	277.946
Benghazi	3.41314	27.8318
Benghazi	6.48471	48.0466
Benghazi	9.37992	66.2907
Benghazi	12.2213	83.834
Benghazi	15.0383	100.999
Benghazi	17.842	117.915
Benghazi	20.6377	134.646
Benghazi	23.428	151.23
Benghazi	26.2148	167.691
Sirte	3.41314	47.2847
Sirte	6.48471	85.0355
Sirte	9.37992	119.736
Sirte	12.2213	153.441
Sirte	15.0383	186.662
Sirte	17.842	219.595
Sirte	20.6377	252.338
Sirte	23.428	284.943
Sirte	26.2148	317.442
Sebha	3.41314	48.1154
Sebha	6.48471	83.4707
Sebha	9.37992	114.587
Sebha	12.2213	143.81
Sebha	15.0383	171.826
Sebha	17.842	198.953
Sebha	20.6377	225.374
Sebha	23.428	251.208
Sebha	26.2148	276.539
Karasburg	3.41314	75.0828
Karasburg	6.48471	137.503
Karasburg	9.37992	195.297
Karasburg	12.2213	251.614
Karasburg	15.0383	307.23
Karasburg	17.842	362.444
Karasburg	20.6377	417.398
Karasburg	23.428	472.14
Karasburg	26.2148	522.585
Misurata	3.41314	27.2131
Misurata	6.48471	46.988
Misurata	9.37992	64.883
Misurata	12.2213	82.1362
Misurata	15.0383	99.0593
Misurata	17.842	115.775
Misurata	20.6377	132.344
Misurata	23.428	148.8
Misurata	26.2148	165.165
Ubari	3.41314	66.0868
Ubari	6.48471	118.034
Ubari	9.37992	164.895
Ubari	12.2213	209.683
Ubari	15.0383	253.223
Ubari	17.842	295.877
Ubari	20.6377	337.843
Ubari	23.428	379.244
Ubari	26.2148	420.165
Ghat	3.41314	91.8213
Ghat	6.48471	166.837
Ghat	9.37992	235.395
Ghat	12.2213	301.498
Ghat	15.0383	366.202
Ghat	17.842	429.951
Ghat	20.6377	492.935
Ghat	23.428	545.054
Ghat	26.2148	559.356
Beida	3.41314	45.8236
Beida	6.48471	81.2902
Beida	9.37992	113.229
Beida	12.2213	143.728
Beida	15.0383	173.335
Beida	17.842	202.285
Beida	20.6377	230.704
Beida	23.428	258.671
Beida	26.2148	286.242
Tobruk	3.41314	59.4463
Tobruk	6.48471	103.366
Tobruk	9.37992	142.214
Tobruk	12.2213	178.866
Tobruk	15.0383	214.143
Tobruk	17.842	248.417
Tobruk	20.6377	281.9
Tobruk	23.428	314.725
Tobruk	26.2148	346.988
Tripoli	3.41314	27.6392
Tripoli	6.48471	47.7606
Tripoli	9.37992	65.9603
Tripoli	12.2213	83.4953
Tripoli	15.0383	100.682
Tripoli	17.842	117.648
Tripoli	20.6377	134.452
Tripoli	23.428	151.132
Tripoli	26.2148	167.709
Pangkor	3.41314	31.9572
Pangkor	6.48471	56.1581
Pangkor	9.37992	78.1994
Pangkor	12.2213	99.5587
Pangkor	15.0383	120.609
Pangkor	17.842	141.499
Pangkor	20.6377	162.302
Pangkor	23.428	183.056
Pangkor	26.2148	203.788
Bintulu	3.41314	28.7273
Bintulu	6.48471	48.0906
Bintulu	9.37992	64.8629
Bintulu	12.2213	80.5338
Bintulu	15.0383	95.5442
Bintulu	17.842	110.101
Bintulu	20.6377	124.323
Bintulu	23.428	138.29
Bintulu	26.2148	152.056
Bario	3.41314	33.6671
Bario	6.48471	54.8802
Bario	9.37992	72.9456
Bario	12.2213	89.6578
Bario	15.0383	105.558
Bario	17.842	120.902
Bario	20.6377	135.836
Bario	23.428	150.456
Bario	26.2148	164.829
Tawau	3.41314	30.8908
Tawau	6.48471	51.2873
Tawau	9.37992	68.8213
Tawau	12.2213	85.1334
Tawau	15.0383	100.715
Tawau	17.842	115.796
Tawau	20.6377	130.51
Tawau	23.428	144.943
Tawau	26.2148	159.155
Kudat	3.41314	38.4213
Kudat	6.48471	68.3781
Kudat	9.37992	95.8185
Kudat	12.2213	122.438
Kudat	15.0383	148.663
Kudat	17.842	174.662
Kudat	20.6377	200.518
Kudat	23.428	226.279
Kudat	26.2148	251.973
TanjungManis	3.41314	37.1915
TanjungManis	6.48471	65.4476
TanjungManis	9.37992	90.9578
TanjungManis	12.2213	115.441
TanjungManis	15.0383	139.35
TanjungManis	17.842	162.877
TanjungManis	20.6377	186.122
TanjungManis	23.428	209.149
TanjungManis	26.2148	231.999
LahadDatu	3.41314	37.8956
LahadDatu	6.48471	64.3109
LahadDatu	9.37992	87.2237
LahadDatu	12.2213	108.594
LahadDatu	15.0383	129
LahadDatu	17.842	148.713
LahadDatu	20.6377	167.89
LahadDatu	23.428	186.633
LahadDatu	26.2148	205.015
Penang	3.41314	21.1295
Penang	6.48471	35.5107
Penang	9.37992	48.4018
Penang	12.2213	60.8141
Penang	15.0383	73.0104
Penang	17.842	85.0988
Penang	20.6377	97.1351
Penang	23.428	109.152
Penang	26.2148	121.172
Mukah	3.41314	35.7739
Mukah	6.48471	60.626
Mukah	9.37992	82.112
Mukah	12.2213	102.108
Mukah	15.0383	121.169
Mukah	17.842	139.559
Mukah	20.6377	157.43
Mukah	23.428	174.882
Mukah	26.2148	191.988
Malacca	3.41314	32.7146
Malacca	6.48471	57.7086
Malacca	9.37992	80.5637
Malacca	12.2213	102.774
Malacca	15.0383	124.713
Malacca	17.842	146.526
Malacca	20.6377	168.281
Malacca	23.428	190.017
Malacca	26.2148	211.753
Sandakan	3.41314	33.5574
Sandakan	6.48471	56.7514
Sandakan	9.37992	76.8942
Sandakan	12.2213	95.6994
Sandakan	15.0383	113.676
Sandakan	17.842	131.064
Sandakan	20.6377	148.002
Sandakan	23.428	164.582
Sandakan	26.2148	180.866
Kuching	3.41314	22.3396
Kuching	6.48471	37.6285
Kuching	9.37992	51.2771
Kuching	12.2213	64.3586
Kuching	15.0383	77.1585
Kuching	17.842	89.7976
Kuching	20.6377	102.341
Kuching	23.428	114.827
Kuching	26.2148	127.284
KotaBharu	3.41314	33.1937
KotaBharu	6.48471	55.5692
KotaBharu	9.37992	74.8562
KotaBharu	12.2213	92.8032
KotaBharu	15.0383	109.934
KotaBharu	17.842	126.494
KotaBharu	20.6377	142.627
KotaBharu	23.428	158.425
KotaBharu	26.2148	173.953
JohorBahru	3.41314	36.9006
JohorBahru	6.48471	61.8902
JohorBahru	9.37992	83.4433
JohorBahru	12.2213	103.476
JohorBahru	15.0383	122.565
JohorBahru	17.842	140.981
JohorBahru	20.6377	158.882
JohorBahru	23.428	176.372
JohorBahru	26.2148	193.523
AlorSetar	3.41314	32.6772
AlorSetar	6.48471	56.5174
AlorSetar	9.37992	77.6079
AlorSetar	12.2213	97.5326
AlorSetar	15.0383	116.735
AlorSetar	17.842	135.418
AlorSetar	20.6377	153.697
AlorSetar	23.428	171.649
AlorSetar	26.2148	189.327
Ipoh	3.41314	24.7625
Ipoh	6.48471	42.252
Ipoh	9.37992	57.9788
Ipoh	12.2213	73.0908
Ipoh	15.0383	87.8856
Ipoh	17.842	102.486
Ipoh	20.6377	116.956
Ipoh	23.428	131.333
Ipoh	26.2148	145.641
KualaLumpur	3.41314	19.3171
KualaLumpur	6.48471	32.306
KualaLumpur	9.37992	44.0227
KualaLumpur	12.2213	55.4051
KualaLumpur	15.0383	66.6927
KualaLumpur	17.842	77.9806
KualaLumpur	20.6377	89.3149
KualaLumpur	23.428	100.721
KualaLumpur	26.2148	112.214
Langkawi	3.41314	15.4373
Langkawi	6.48471	25.9936
Langkawi	9.37992	35.9392
Langkawi	12.2213	45.952
Langkawi	15.0383	56.151
Langkawi	17.842	66.5524
Langkawi	20.6377	77.147
Langkawi	23.428	87.9206
Langkawi	26.2148	98.8597
Mulu	3.41314	30.163
Mulu	6.48471	49.9494
Mulu	9.37992	66.8903
Mulu	12.2213	82.6282
Mulu	15.0383	97.6522
Mulu	17.842	112.192
Mulu	20.6377	126.379
Mulu	23.428	140.3
Mulu	26.2148	154.014
Kuantan	3.41314	31.5981
Kuantan	6.48471	55.0008
Kuantan	9.37992	76.1303
Kuantan	12.2213	96.4068
Kuantan	15.0383	116.201
Kuantan	17.842	135.666
Kuantan	20.6377	154.885
Kuantan	23.428	173.907
Kuantan	26.2148	192.765
KotaKinabalu	3.41314	21.5157
KotaKinabalu	6.48471	36.3351
KotaKinabalu	9.37992	49.6833
KotaKinabalu	12.2213	62.5702
KotaKinabalu	15.0383	75.2518
KotaKinabalu	17.842	87.8305
KotaKinabalu	20.6377	100.357
KotaKinabalu	23.428	112.861
KotaKinabalu	26.2148	125.361
Limbang	3.41314	36.592
Limbang	6.48471	62.4665
Limbang	9.37992	84.9529
Limbang	12.2213	105.942
Limbang	15.0383	125.99
Limbang	17.842	145.356
Limbang	20.6377	164.193
Limbang	23.428	182.6
Limbang	26.2148	200.647
Sibu	3.41314	26.0575
Sibu	6.48471	43.7765
Sibu	9.37992	59.3016
Sibu	12.2213	73.9387
Sibu	15.0383	88.0634
Sibu	17.842	101.848
Sibu	20.6377	115.392
Sibu	23.428	128.758
Sibu	26.2148	141.991
TiomanIsland	3.41314	41.6911
TiomanIsland	6.48471	71.8301
TiomanIsland	9.37992	98.2778
TiomanIsland	12.2213	123.141
TiomanIsland	15.0383	147.029
TiomanIsland	17.842	170.223
TiomanIsland	20.6377	192.885
TiomanIsland	23.428	215.117
TiomanIsland	26.2148	236.994
LongBanga	3.41314	39.3501
LongBanga	6.48471	67.8105
LongBanga	9.37992	92.7486
LongBanga	12.2213	116.142
LongBanga	15.0383	138.565
LongBanga	17.842	160.282
LongBanga	20.6377	181.447
LongBanga	23.428	202.162
LongBanga	26.2148	222.497
Labuan	3.41314	27.3215
Labuan	6.48471	45.6948
Labuan	9.37992	61.6426
Labuan	12.2213	76.5885
Labuan	15.0383	90.9494
Labuan	17.842	104.919
Labuan	20.6377	118.609
Labuan	23.428	132.09
Labuan	26.2148	145.415
Miri	3.41314	22.0068
Miri	6.48471	37.16
Miri	9.37992	50.7667
Miri	12.2213	63.8672
Miri	15.0383	76.7307
Miri	17.842	89.4678
Miri	20.6377	102.135
Miri	23.428	114.767
Miri	26.2148	127.386
Kerteh	3.41314	44.2457
Kerteh	6.48471	78.2783
Kerteh	9.37992	108.997
Kerteh	12.2213	138.439
Kerteh	15.0383	167.149
Kerteh	17.842	195.364
Kerteh	20.6377	223.21
Kerteh	23.428	250.766
Kerteh	26.2148	278.087
KualaTerengganu	3.41314	34.3159
KualaTerengganu	6.48471	57.4085
KualaTerengganu	9.37992	77.3117
KualaTerengganu	12.2213	95.828
KualaTerengganu	15.0383	113.498
KualaTerengganu	17.842	130.576
KualaTerengganu	20.6377	147.209
KualaTerengganu	23.428	163.492
KualaTerengganu	26.2148	179.491
Vieques	3.41314	38.8369
Vieques	6.48471	66.2487
Vieques	9.37992	90.1698
Vieques	12.2213	112.584
Vieques	15.0383	134.058
Vieques	17.842	154.853
Vieques	20.6377	175.116
Vieques	23.428	194.943
Vieques	26.2148	214.404
Aguadilla	3.41314	39.4064
Aguadilla	6.48471	65.8166
Aguadilla	9.37992	88.7397
Aguadilla	12.2213	110.181
Aguadilla	15.0383	130.726
Aguadilla	17.842	150.643
Aguadilla	20.6377	170.081
Aguadilla	23.428	189.137
Aguadilla	26.2148	207.875
SanJuan(PR)	3.41314	30.8839
SanJuan(PR)	6.48471	51.5931
SanJuan(PR)	9.37992	69.6708
SanJuan(PR)	12.2213	86.6934
SanJuan(PR)	15.0383	103.113
SanJuan(PR)	17.842	119.133
SanJuan(PR)	20.6377	134.868
SanJuan(PR)	23.428	150.389
SanJuan(PR)	26.2148	165.745
Ponce	3.41314	40.7909
Ponce	6.48471	69.4783
Ponce	9.37992	94.6598
Ponce	12.2213	118.386
Ponce	15.0383	141.238
Ponce	17.842	163.475
Ponce	20.6377	185.24
Ponce	23.428	206.625
Ponce	26.2148	227.692
Dzaoudzi	3.41314	23.0112
Dzaoudzi	6.48471	39.1277
Dzaoudzi	9.37992	53.6845
Dzaoudzi	12.2213	67.7337
Dzaoudzi	15.0383	81.5385
Dzaoudzi	17.842	95.2025
Dzaoudzi	20.6377	108.776
Dzaoudzi	23.428	122.289
Dzaoudzi	26.2148	135.758
Kigoma	3.41314	66.3465
Kigoma	6.48471	116.263
Kigoma	9.37992	160.837
Kigoma	12.2213	203.102
Kigoma	15.0383	243.93
Kigoma	17.842	283.72
Kigoma	20.6377	322.694
Kigoma	23.428	360.996
Kigoma	26.2148	398.726
Sumbawanga	3.41314	70.7375
Sumbawanga	6.48471	124.291
Sumbawanga	9.37992	172.263
Sumbawanga	12.2213	217.855
Sumbawanga	15.0383	261.979
Sumbawanga	17.842	305.045
Sumbawanga	20.6377	347.283
Sumbawanga	23.428	388.839
Sumbawanga	26.2148	429.805
Tanga	3.41314	42.1997
Tanga	6.48471	75.2387
Tanga	9.37992	105.391
Tanga	12.2213	134.492
Tanga	15.0383	163.005
Tanga	17.842	191.117
Tanga	20.6377	218.921
Tanga	23.428	246.473
Tanga	26.2148	273.807
Seronera	3.41314	58.4292
Seronera	6.48471	101.067
Seronera	9.37992	138.801
Seronera	12.2213	174.39
Seronera	15.0383	208.634
Seronera	17.842	241.902
Seronera	20.6377	274.403
Seronera	23.428	306.274
Seronera	26.2148	337.61
Kilimanjaro	3.41314	28.0114
Kilimanjaro	6.48471	48.496
Kilimanjaro	9.37992	67.1224
Kilimanjaro	12.2213	85.121
Kilimanjaro	15.0383	102.801
Kilimanjaro	17.842	120.284
Kilimanjaro	20.6377	137.631
Kilimanjaro	23.428	154.876
Kilimanjaro	26.2148	172.04
Zanzibar	3.41314	21.8228
Zanzibar	6.48471	37.0031
Zanzibar	9.37992	50.7703
Zanzibar	12.2213	64.1336
Zanzibar	15.0383	77.3459
Zanzibar	17.842	90.5054
Zanzibar	20.6377	103.659
Zanzibar	23.428	116.833
Zanzibar	26.2148	130.042
Iringa	3.41314	52.4034
Iringa	6.48471	92.8464
Iringa	9.37992	129.194
Iringa	12.2213	163.754
Iringa	15.0383	197.177
Iringa	17.842	229.755
Iringa	20.6377	261.659
Iringa	23.428	292.997
Iringa	26.2148	323.846
Songea	3.41314	64.3858
Songea	6.48471	113.282
Songea	9.37992	156.976
Songea	12.2213	198.412
Songea	15.0383	238.438
Songea	17.842	277.441
Songea	20.6377	315.639
Songea	23.428	353.173
Songea	26.2148	390.14
Tabora	3.41314	70.7125
Tabora	6.48471	125.643
Tabora	9.37992	175.071
Tabora	12.2213	222.166
Tabora	15.0383	267.819
Tabora	17.842	312.431
Tabora	20.6377	356.226
Tabora	23.428	399.345
Tabora	26.2148	441.863
Mtwara	3.41314	58.4784
Mtwara	6.48471	104.481
Mtwara	9.37992	146.039
Mtwara	12.2213	185.719
Mtwara	15.0383	224.225
Mtwara	17.842	261.868
Mtwara	20.6377	298.822
Mtwara	23.428	335.199
Mtwara	26.2148	371.078
Mwanza	3.41314	49.7834
Mwanza	6.48471	88.7799
Mwanza	9.37992	124.23
Mwanza	12.2213	158.203
Mwanza	15.0383	191.25
Mwanza	17.842	223.607
Mwanza	20.6377	255.408
Mwanza	23.428	286.734
Mwanza	26.2148	317.647
Bukoba	3.41314	62.3846
Bukoba	6.48471	110.481
Bukoba	9.37992	153.599
Bukoba	12.2213	194.568
Bukoba	15.0383	234.188
Bukoba	17.842	272.824
Bukoba	20.6377	310.682
Bukoba	23.428	347.894
Bukoba	26.2148	384.552
LakeManyara	3.41314	55.7156
LakeManyara	6.48471	98.1762
LakeManyara	9.37992	136.028
LakeManyara	12.2213	171.894
LakeManyara	15.0383	206.51
LakeManyara	17.842	240.208
LakeManyara	20.6377	273.176
LakeManyara	23.428	305.535
LakeManyara	26.2148	337.372
Mbeya	3.41314	56.9697
Mbeya	6.48471	100.047
Mbeya	9.37992	138.43
Mbeya	12.2213	174.744
Mbeya	15.0383	209.752
Mbeya	17.842	243.802
Mbeya	20.6377	277.097
Mbeya	23.428	309.766
Mbeya	26.2148	341.9
Arusha	3.41314	39.0823
Arusha	6.48471	68.1255
Arusha	9.37992	93.9668
Arusha	12.2213	118.45
Arusha	15.0383	142.088
Arusha	17.842	165.112
Arusha	20.6377	187.655
Arusha	23.428	209.801
Arusha	26.2148	231.611
DarEsSalaam	3.41314	28.2446
DarEsSalaam	6.48471	48.9531
DarEsSalaam	9.37992	67.8029
DarEsSalaam	12.2213	86.0446
DarEsSalaam	15.0383	103.991
DarEsSalaam	17.842	121.766
DarEsSalaam	20.6377	139.429
DarEsSalaam	23.428	157.012
DarEsSalaam	26.2148	174.536
Maun	3.41314	18.562
Maun	6.48471	30.9123
Maun	9.37992	42.0189
Maun	12.2213	52.7824
Maun	15.0383	63.4288
Maun	17.842	74.0455
Maun	20.6377	84.6743
Maun	23.428	95.3376
Maun	26.2148	106.049
Kasane	3.41314	19.4366
Kasane	6.48471	32.5943
Kasane	9.37992	44.4939
Kasane	12.2213	56.0626
Kasane	15.0383	67.5318
Kasane	17.842	78.9903
Kasane	20.6377	90.4796
Kasane	23.428	102.022
Kasane	26.2148	113.629
Gaborone	3.41314	21.8699
Gaborone	6.48471	37.0375
Gaborone	9.37992	50.7408
Gaborone	12.2213	63.9934
Gaborone	15.0383	77.0481
Gaborone	17.842	90.0031
Gaborone	20.6377	102.905
Gaborone	23.428	115.78
Gaborone	26.2148	128.643
Francistown	3.41314	38.47
Francistown	6.48471	67.3579
Francistown	9.37992	93.3067
Francistown	12.2213	118.011
Francistown	15.0383	141.934
Francistown	17.842	165.279
Francistown	20.6377	188.163
Francistown	23.428	210.66
Francistown	26.2148	232.824
PhnomPenh	3.41314	26.2573
PhnomPenh	6.48471	45.2035
PhnomPenh	9.37992	62.3829
PhnomPenh	12.2213	78.9671
PhnomPenh	15.0383	95.2499
PhnomPenh	17.842	111.347
PhnomPenh	20.6377	127.316
PhnomPenh	23.428	143.19
PhnomPenh	26.2148	158.988
SiemReap	3.41314	30.6878
SiemReap	6.48471	53.4103
SiemReap	9.37992	74.0322
SiemReap	12.2213	93.8942
SiemReap	15.0383	113.337
SiemReap	17.842	132.5
SiemReap	20.6377	151.454
SiemReap	23.428	170.239
SiemReap	26.2148	188.882
Sihanoukville	3.41314	38.5931
Sihanoukville	6.48471	68.4348
Sihanoukville	9.37992	95.6954
Sihanoukville	12.2213	122.035
Sihanoukville	15.0383	147.868
Sihanoukville	17.842	173.36
Sihanoukville	20.6377	198.592
Sihanoukville	23.428	223.612
Sihanoukville	26.2148	248.448
PortofSpain	3.41314	22.1
PortofSpain	6.48471	37.3515
PortofSpain	9.37992	51.023
PortofSpain	12.2213	64.1638
PortofSpain	15.0383	77.0417
PortofSpain	17.842	89.7645
PortofSpain	20.6377	102.387
PortofSpain	23.428	114.94
PortofSpain	26.2148	127.444
Tobago	3.41314	21.2987
Tobago	6.48471	35.7879
Tobago	9.37992	48.7438
Tobago	12.2213	61.2017
Tobago	15.0383	73.4315
Tobago	17.842	85.5435
Tobago	20.6377	97.5937
Tobago	23.428	109.614
Tobago	26.2148	121.625
Mekele	3.41314	51.5451
[truncated: 27,197 more rows]
