# Supplementary material for: Pandemic monitoring with global aircraft-based wastewater surveillance networks
Source: Nat Med. 2025 Feb 12;31(3):788–96. doi: 10.1038/s41591-025-03501-4 (PMC11922747; doi:10.1038/s41591-025-03501-4)
Supplement: Supplementary file 7 — Statistical source data. [file 41591_2025_3501_MOESM7_ESM.xlsx]

## Sheet: fig5a_lineplot
Number of sentinels	Excess time to first detection (%)	Method
1	64.6701	volume
2	49.9221	volume
3	43.3991	volume
4	39.8537	volume
5	37.0714	volume
6	33.0702	volume
7	30.9989	volume
8	29.0384	volume
9	27.422	volume
10	26.5471	volume
11	25.6976	volume
12	25.0978	volume
13	24.6373	volume
14	24.1615	volume
15	23.4119	volume
16	22.6834	volume
17	22.1529	volume
18	21.6954	volume
19	21.1514	volume
20	20.6775	volume
21	20.3865	volume
22	20.0281	volume
23	19.6781	volume
24	19.1612	volume
25	18.4732	volume
26	18.0662	volume
27	17.8111	volume
28	17.6004	volume
29	17.327	volume
30	17.0338	volume
31	16.8846	volume
32	16.1228	volume
33	15.941	volume
34	15.7515	volume
35	15.093	volume
36	14.7275	volume
37	14.3914	volume
38	14.3119	volume
39	14.1754	volume
40	13.6555	volume
1	67.8313	entropy
2	55.3829	entropy
3	50.0723	entropy
4	43.7549	entropy
5	39.0054	entropy
6	38.0408	entropy
7	37.4037	entropy
8	33.3677	entropy
9	32.8484	entropy
10	31.5802	entropy
11	30.8305	entropy
12	30.363	entropy
13	30.0018	entropy
14	28.8394	entropy
15	28.4702	entropy
16	28.0902	entropy
17	27.2325	entropy
18	26.8681	entropy
19	26.6622	entropy
20	26.1754	entropy
21	25.2903	entropy
22	25.182	entropy
23	25.0075	entropy
24	24.6292	entropy
25	24.498	entropy
26	24.211	entropy
27	23.9386	entropy
28	23.8627	entropy
29	23.5653	entropy
30	23.2888	entropy
31	22.9089	entropy
32	22.8842	entropy
33	22.7599	entropy
34	22.7134	entropy
35	21.7574	entropy
36	21.6705	entropy
37	20.9717	entropy
38	20.9018	entropy
39	20.6346	entropy
40	20.5867	entropy
1	62.6925	greedy
2	49.9221	greedy
3	43.3991	greedy
4	38.6827	greedy
5	35.5688	greedy
6	32.9647	greedy
7	30.633	greedy
8	28.5996	greedy
9	27.0585	greedy
10	25.8608	greedy
11	24.914	greedy
12	24.0388	greedy
13	23.1899	greedy
14	22.4525	greedy
15	21.753	greedy
16	21.1465	greedy
17	20.5386	greedy
18	19.9545	greedy
19	19.3357	greedy
20	18.803	greedy
21	18.3194	greedy
22	17.8095	greedy
23	17.3645	greedy
24	16.944	greedy
25	16.5295	greedy
26	16.1512	greedy
27	15.7986	greedy
28	15.4754	greedy
29	15.1561	greedy
30	14.8049	greedy
31	14.5226	greedy
32	14.1875	greedy
33	13.8984	greedy
34	13.5937	greedy
35	13.3136	greedy
36	13.0537	greedy
37	12.7884	greedy
38	12.5188	greedy
39	12.247	greedy
40	12.0221	greedy

## Sheet: fig5a_radar
Continent	Excess time to first detection (%)	Number of sentinels
Africa	25.2878	5
Asia	26.1733	5
Europe	49.6794	5
North America	42.9654	5
Oceania	35.2416	5
South America	41.3695	5
Africa	22.4402	10
Asia	20.3985	10
Europe	39.3117	10
North America	25.8788	10
Oceania	32.0858	10
South America	23.8793	10
Africa	17.5573	20
Asia	13.7122	20
Europe	33.0584	20
North America	19.1445	20
Oceania	17.6662	20
South America	16.8426	20

## Sheet: fig5b_lineplot
Number of sentinels	Excess time to first detection (%)	Method
1	54.6299	greedy (global)
2	38.8734	greedy (global)
3	29.0914	greedy (global)
4	28.8589	greedy (global)
5	25.2878	greedy (global)
6	23.7605	greedy (global)
7	23.7216	greedy (global)
8	23.5654	greedy (global)
9	22.4541	greedy (global)
10	22.4402	greedy (global)
11	21.7195	greedy (global)
12	21.5069	greedy (global)
13	21.4551	greedy (global)
14	20.1421	greedy (global)
15	20.0276	greedy (global)
16	19.9015	greedy (global)
17	18.7674	greedy (global)
18	17.6794	greedy (global)
19	17.6664	greedy (global)
20	17.5573	greedy (global)
21	17.5523	greedy (global)
22	17.5298	greedy (global)
23	17.5141	greedy (global)
24	17.472	greedy (global)
25	14.7097	greedy (global)
26	14.4849	greedy (global)
27	14.4465	greedy (global)
28	14.3031	greedy (global)
29	14.0233	greedy (global)
30	14.0144	greedy (global)
31	13.942	greedy (global)
32	11.766	greedy (global)
33	11.6721	greedy (global)
34	11.5832	greedy (global)
35	11.4964	greedy (global)
36	10.9386	greedy (global)
37	10.9318	greedy (global)
38	10.9264	greedy (global)
39	10.8894	greedy (global)
40	10.8695	greedy (global)
1	44.3281	greedy (targeted)
2	32.051	greedy (targeted)
3	26.17	greedy (targeted)
4	22.7953	greedy (targeted)
5	19.4901	greedy (targeted)
6	17.8501	greedy (targeted)
7	16.516	greedy (targeted)
8	15.3319	greedy (targeted)
9	14.4116	greedy (targeted)
10	13.5313	greedy (targeted)
11	12.838	greedy (targeted)
12	12.1227	greedy (targeted)
13	11.5223	greedy (targeted)
14	10.887	greedy (targeted)
15	10.3743	greedy (targeted)
16	9.99094	greedy (targeted)
17	9.60359	greedy (targeted)
18	9.26092	greedy (targeted)
19	8.94071	greedy (targeted)
20	8.64202	greedy (targeted)
21	8.34227	greedy (targeted)
22	8.04758	greedy (targeted)
23	7.79568	greedy (targeted)
24	7.56286	greedy (targeted)
25	7.29362	greedy (targeted)
26	7.04008	greedy (targeted)
27	6.8254	greedy (targeted)
28	6.62544	greedy (targeted)
29	6.4654	greedy (targeted)
30	6.31524	greedy (targeted)
31	6.17814	greedy (targeted)
32	6.02867	greedy (targeted)
33	5.87592	greedy (targeted)
34	5.76134	greedy (targeted)
35	5.63179	greedy (targeted)
36	5.51369	greedy (targeted)
37	5.40638	greedy (targeted)
38	5.28557	greedy (targeted)
39	5.15672	greedy (targeted)
40	5.03882	greedy (targeted)

## Sheet: fig5b_radar
Continent	Excess time to first detection (%)	Number of sentinels
Africa	19.4901	5
Asia	37.1722	5
Europe	55.4271	5
North America	54.3661	5
Oceania	55.587	5
South America	46.0244	5
Africa	13.5313	10
Asia	30.9586	10
Europe	46.4555	10
North America	41.7146	10
Oceania	49.7642	10
South America	36.0114	10
Africa	8.64202	20
Asia	25.7305	20
Europe	34.6475	20
North America	32.9148	20
Oceania	44.8954	20
South America	29.9196	20
