# Supplementary material for: Pandemic monitoring with global aircraft-based wastewater surveillance networks
Source: Nat Med. 2025 Feb 12;31(3):788–96. doi: 10.1038/s41591-025-03501-4 (PMC11922747; doi:10.1038/s41591-025-03501-4)
Supplement: Supplementary file 8 — Statistical source data. [file 41591_2025_3501_MOESM8_ESM.xlsx]

## Sheet: fig6a
Detection probability	date	probability
0.04	2020-09-16	0.000175391
0.04	2020-09-17	0.000220273
0.04	2020-09-18	0.000276012
0.04	2020-09-19	0.000338298
0.04	2020-09-20	0.000404027
0.04	2020-09-21	0.000471703
0.04	2020-09-22	0.000540896
0.04	2020-09-23	0.000611752
0.04	2020-09-24	0.00068471
0.04	2020-09-25	0.000760358
0.04	2020-09-26	0.000839368
0.04	2020-09-27	0.000922467
0.04	2020-09-28	0.00101043
0.04	2020-09-29	0.00110406
0.04	2020-09-30	0.00120421
0.04	2020-10-01	0.00131179
0.04	2020-10-02	0.00142772
0.04	2020-10-03	0.00155301
0.04	2020-10-04	0.0016887
0.04	2020-10-05	0.0018359
0.04	2020-10-06	0.00199579
0.04	2020-10-07	0.00216962
0.04	2020-10-08	0.00235872
0.04	2020-10-09	0.00256451
0.04	2020-10-10	0.00278848
0.04	2020-10-11	0.00303223
0.04	2020-10-12	0.00329746
0.04	2020-10-13	0.00358595
0.04	2020-10-14	0.00389958
0.04	2020-10-15	0.00424034
0.04	2020-10-16	0.00461031
0.04	2020-10-17	0.00501163
0.04	2020-10-18	0.00544654
0.04	2020-10-19	0.00591733
0.04	2020-10-20	0.00642632
0.04	2020-10-21	0.00697584
0.04	2020-10-22	0.00756819
0.04	2020-10-23	0.00820561
0.04	2020-10-24	0.00889022
0.04	2020-10-25	0.00962394
0.04	2020-10-26	0.0104084
0.04	2020-10-27	0.011245
0.04	2020-10-28	0.0121345
0.04	2020-10-29	0.0130772
0.04	2020-10-30	0.0140726
0.04	2020-10-31	0.0151195
0.04	2020-11-01	0.0162154
0.04	2020-11-02	0.0173568
0.04	2020-11-03	0.0185386
0.04	2020-11-04	0.0197542
0.04	2020-11-05	0.0209953
0.04	2020-11-06	0.0222512
0.04	2020-11-07	0.0235096
0.04	2020-11-08	0.0247555
0.04	2020-11-09	0.0259717
0.04	2020-11-10	0.0271389
0.04	2020-11-11	0.0282355
0.04	2020-11-12	0.0292378
0.04	2020-11-13	0.030121
0.04	2020-11-14	0.030859
0.04	2020-11-15	0.0314258
0.04	2020-11-16	0.0317962
0.04	2020-11-17	0.0319468
0.04	2020-11-18	0.0318575
0.04	2020-11-19	0.0315125
0.04	2020-11-20	0.0309022
0.04	2020-11-21	0.0300238
0.04	2020-11-22	0.0288828
0.04	2020-11-23	0.0274935
0.04	2020-11-24	0.0258793
0.04	2020-11-25	0.0240723
0.04	2020-11-26	0.0221124
0.04	2020-11-27	0.0200456
0.04	2020-11-28	0.0179219
0.04	2020-11-29	0.0157927
0.04	2020-11-30	0.0137082
0.04	2020-12-01	0.011714
0.04	2020-12-02	0.00984958
0.04	2020-12-03	0.00814554
0.04	2020-12-04	0.00662293
0.04	2020-12-05	0.00529276
0.04	2020-12-06	0.00415655
0.04	2020-12-07	0.00320746
0.04	2020-12-08	0.00243208
0.04	2020-12-09	0.00181235
0.04	2020-12-10	0.00132762
0.04	2020-12-11	0.000956409
0.04	2020-12-12	0.000677924
0.04	2020-12-13	0.00047312
0.04	2020-12-14	0.000325353
0.04	2020-12-15	0.000220661
0.04	2020-12-16	0.000147748
0.04	2020-12-17	9.77759e-05
0.04	2020-12-18	6.40291e-05
0.04	2020-12-19	4.15446e-05
0.04	2020-12-20	2.6744e-05
0.04	2020-12-21	1.71045e-05
0.04	2020-12-22	1.08838e-05
0.04	2020-12-23	6.90003e-06
0.04	2020-12-24	4.3645e-06
0.04	2020-12-25	2.75823e-06
0.04	2020-12-26	1.74392e-06
0.04	2020-12-27	1.10454e-06
0.04	2020-12-28	7.01674e-07
0.04	2020-12-29	4.47595e-07
0.04	2020-12-30	2.87012e-07
0.04	2020-12-31	1.85185e-07
0.04	2021-01-01	1.20335e-07
0.04	2021-01-02	7.88146e-08
0.04	2021-01-03	5.20655e-08
0.04	2021-01-04	3.47124e-08
0.04	2021-01-05	2.33685e-08
0.04	2021-01-06	1.58916e-08
0.04	2021-01-07	1.09205e-08
0.04	2021-01-08	7.58499e-09
0.04	2021-01-09	5.32576e-09
0.04	2021-01-10	3.78061e-09
0.04	2021-01-11	2.71336e-09
0.04	2021-01-12	1.96881e-09
0.08	2020-09-16	0.000350289
0.08	2020-09-17	0.000439832
0.08	2020-09-18	0.000550987
0.08	2020-09-19	0.000675112
0.08	2020-09-20	0.000805971
0.08	2020-09-21	0.000940551
0.08	2020-09-22	0.00107795
0.08	2020-09-23	0.00121844
0.08	2020-09-24	0.00136284
0.08	2020-09-25	0.00151227
0.08	2020-09-26	0.00166802
0.08	2020-09-27	0.00183147
0.08	2020-09-28	0.00200407
0.08	2020-09-29	0.00218735
0.08	2020-09-30	0.00238286
0.08	2020-10-01	0.00259226
0.08	2020-10-02	0.00281724
0.08	2020-10-03	0.00305957
0.08	2020-10-04	0.00332109
0.08	2020-10-05	0.00360371
0.08	2020-10-06	0.00390941
0.08	2020-10-07	0.00424027
0.08	2020-10-08	0.00459841
0.08	2020-10-09	0.00498606
0.08	2020-10-10	0.00540548
0.08	2020-10-11	0.005859
0.08	2020-10-12	0.00634898
0.08	2020-10-13	0.0068778
0.08	2020-10-14	0.00744781
0.08	2020-10-15	0.00806131
0.08	2020-10-16	0.00872051
0.08	2020-10-17	0.00942743
0.08	2020-10-18	0.0101839
0.08	2020-10-19	0.0109914
0.08	2020-10-20	0.011851
0.08	2020-10-21	0.0127633
0.08	2020-10-22	0.0137283
0.08	2020-10-23	0.0147449
0.08	2020-10-24	0.0158115
0.08	2020-10-25	0.0169249
0.08	2020-10-26	0.018081
0.08	2020-10-27	0.0192739
0.08	2020-10-28	0.020496
0.08	2020-10-29	0.021738
0.08	2020-10-30	0.0229884
0.08	2020-10-31	0.0242335
0.08	2020-11-01	0.0254572
0.08	2020-11-02	0.0266413
0.08	2020-11-03	0.0277653
0.08	2020-11-04	0.0288065
0.08	2020-11-05	0.0297407
0.08	2020-11-06	0.0305423
0.08	2020-11-07	0.0311855
0.08	2020-11-08	0.0316444
0.08	2020-11-09	0.0318947
0.08	2020-11-10	0.0319147
0.08	2020-11-11	0.0316864
0.08	2020-11-12	0.0311973
0.08	2020-11-13	0.030441
0.08	2020-11-14	0.0294193
0.08	2020-11-15	0.028142
0.08	2020-11-16	0.0266284
0.08	2020-11-17	0.0249065
0.08	2020-11-18	0.0230127
0.08	2020-11-19	0.0209902
0.08	2020-11-20	0.0188875
0.08	2020-11-21	0.0167556
0.08	2020-11-22	0.0146456
0.08	2020-11-23	0.0126056
0.08	2020-11-24	0.0106781
0.08	2020-11-25	0.00889797
0.08	2020-11-26	0.00729084
0.08	2020-11-27	0.0058723
0.08	2020-11-28	0.00464814
0.08	2020-11-29	0.00361517
0.08	2020-11-30	0.00276276
0.08	2020-12-01	0.00207473
0.08	2020-12-02	0.00153135
0.08	2020-12-03	0.00111129
0.08	2020-12-04	0.000793277
0.08	2020-12-05	0.000557352
0.08	2020-12-06	0.000385707
0.08	2020-12-07	0.000263135
0.08	2020-12-08	0.000177139
0.08	2020-12-09	0.000117796
0.08	2020-12-10	7.74711e-05
0.08	2020-12-11	5.04523e-05
0.08	2020-12-12	3.25784e-05
0.08	2020-12-13	2.08871e-05
0.08	2020-12-14	1.33149e-05
0.08	2020-12-15	8.45126e-06
0.08	2020-12-16	5.34868e-06
0.08	2020-12-17	3.38003e-06
0.08	2020-12-18	2.13569e-06
0.08	2020-12-19	1.35105e-06
0.08	2020-12-20	8.56787e-07
0.08	2020-12-21	5.45326e-07
0.08	2020-12-22	3.48744e-07
0.08	2020-12-23	2.2432e-07
0.08	2020-12-24	1.45261e-07
0.08	2020-12-25	9.47794e-08
0.08	2020-12-26	6.23568e-08
0.08	2020-12-27	4.13942e-08
0.08	2020-12-28	2.77408e-08
0.08	2020-12-29	1.87768e-08
0.08	2020-12-30	1.28411e-08
0.08	2020-12-31	8.87539e-09
0.08	2021-01-01	6.20098e-09
0.08	2021-01-02	4.38002e-09
0.08	2021-01-03	3.12794e-09
0.08	2021-01-04	2.25842e-09
0.08	2021-01-05	1.64849e-09
0.08	2021-01-06	1.21635e-09
0.08	2021-01-07	9.07079e-10
0.08	2021-01-08	6.83545e-10
0.08	2021-01-09	5.20382e-10
0.08	2021-01-10	4.0013e-10
0.08	2021-01-11	3.10658e-10
0.08	2021-01-12	2.43465e-10
0.16	2020-09-16	0.000698604
0.16	2020-09-17	0.000876819
0.16	2020-09-18	0.00109784
0.16	2020-09-19	0.00134431
0.16	2020-09-20	0.00160365
0.16	2020-09-21	0.00186975
0.16	2020-09-22	0.00214067
0.16	2020-09-23	0.00241679
0.16	2020-09-24	0.00269959
0.16	2020-09-25	0.00299113
0.16	2020-09-26	0.00329372
0.16	2020-09-27	0.00360986
0.16	2020-09-28	0.00394209
0.16	2020-09-29	0.00429307
0.16	2020-09-30	0.00466545
0.16	2020-10-01	0.00506196
0.16	2020-10-02	0.00548532
0.16	2020-10-03	0.00593825
0.16	2020-10-04	0.00642351
0.16	2020-10-05	0.00694378
0.16	2020-10-06	0.00750175
0.16	2020-10-07	0.00809998
0.16	2020-10-08	0.00874095
0.16	2020-10-09	0.00942696
0.16	2020-10-10	0.0101601
0.16	2020-10-11	0.0109422
0.16	2020-10-12	0.0117745
0.16	2020-10-13	0.0126581
0.16	2020-10-14	0.0135932
0.16	2020-10-15	0.0145795
0.16	2020-10-16	0.0156155
0.16	2020-10-17	0.0166989
0.16	2020-10-18	0.0178262
0.16	2020-10-19	0.0189922
0.16	2020-10-20	0.0201903
0.16	2020-10-21	0.0214121
0.16	2020-10-22	0.0226471
0.16	2020-10-23	0.0238826
0.16	2020-10-24	0.0251039
0.16	2020-10-25	0.0262937
0.16	2020-10-26	0.0274327
0.16	2020-10-27	0.0284991
0.16	2020-10-28	0.0294697
0.16	2020-10-29	0.0303194
0.16	2020-10-30	0.0310226
0.16	2020-10-31	0.0315533
0.16	2020-11-01	0.0318866
0.16	2020-11-02	0.0319994
0.16	2020-11-03	0.031872
0.16	2020-11-04	0.0314894
0.16	2020-11-05	0.0308422
0.16	2020-11-06	0.0299284
0.16	2020-11-07	0.0287544
0.16	2020-11-08	0.027335
0.16	2020-11-09	0.0256945
0.16	2020-11-10	0.0238657
0.16	2020-11-11	0.021889
0.16	2020-11-12	0.0198108
0.16	2020-11-13	0.0176815
0.16	2020-11-14	0.0155525
0.16	2020-11-15	0.0134736
0.16	2020-11-16	0.01149
0.16	2020-11-17	0.0096403
0.16	2020-11-18	0.0079543
0.16	2020-11-19	0.00645197
0.16	2020-11-20	0.00514325
0.16	2020-11-21	0.00402862
0.16	2020-11-22	0.00310037
0.16	2020-11-23	0.00234436
0.16	2020-11-24	0.00174203
0.16	2020-11-25	0.00127243
0.16	2020-11-26	0.000913979
0.16	2020-11-27	0.000645958
0.16	2020-11-28	0.000449503
0.16	2020-11-29	0.000308228
0.16	2020-11-30	0.000208461
0.16	2020-12-01	0.000139201
0.16	2020-12-02	9.188e-05
0.16	2020-12-03	6.00196e-05
0.16	2020-12-04	3.88529e-05
0.16	2020-12-05	2.49576e-05
0.16	2020-12-06	1.59308e-05
0.16	2020-12-07	1.01191e-05
0.16	2020-12-08	6.40535e-06
0.16	2020-12-09	4.04622e-06
0.16	2020-12-10	2.55428e-06
0.16	2020-12-11	1.61355e-06
0.16	2020-12-12	1.0213e-06
0.16	2020-12-13	6.4851e-07
0.16	2020-12-14	4.13589e-07
0.16	2020-12-15	2.652e-07
0.16	2020-12-16	1.71141e-07
0.16	2020-12-17	1.11248e-07
0.16	2020-12-18	7.29005e-08
0.16	2020-12-19	4.81906e-08
0.16	2020-12-20	3.21547e-08
0.16	2020-12-21	2.16666e-08
0.16	2020-12-22	1.47494e-08
0.16	2020-12-23	1.01468e-08
0.16	2020-12-24	7.05601e-09
0.16	2020-12-25	4.96051e-09
0.16	2020-12-26	3.52588e-09
0.16	2020-12-27	2.53389e-09
0.16	2020-12-28	1.84107e-09
0.16	2020-12-29	1.3523e-09
0.16	2020-12-30	1.004e-09
0.16	2020-12-31	7.53301e-10
0.16	2021-01-01	5.71069e-10
0.16	2021-01-02	4.37305e-10
0.16	2021-01-03	3.38173e-10
0.16	2021-01-04	2.64012e-10
0.16	2021-01-05	2.08021e-10
0.16	2021-01-06	1.65367e-10
0.16	2021-01-07	1.3259e-10
0.16	2021-01-08	1.07188e-10
0.16	2021-01-09	8.73395e-11
0.16	2021-01-10	7.17067e-11
0.16	2021-01-11	5.92994e-11
0.16	2021-01-12	4.93786e-11
0.32	2020-09-16	0.00138932
0.32	2020-09-17	0.00174229
0.32	2020-09-18	0.00217924
0.32	2020-09-19	0.00266512
0.32	2020-09-20	0.00317448
0.32	2020-09-21	0.00369462
0.32	2020-09-22	0.00422125
0.32	2020-09-23	0.00475454
0.32	2020-09-24	0.00529686
0.32	2020-09-25	0.00585153
0.32	2020-09-26	0.00642236
0.32	2020-09-27	0.00701326
0.32	2020-09-28	0.00762817
0.32	2020-09-29	0.00827093
0.32	2020-09-30	0.00894524
0.32	2020-10-01	0.00965453
0.32	2020-10-02	0.010402
0.32	2020-10-03	0.0111904
0.32	2020-10-04	0.0120222
0.32	2020-10-05	0.0128991
0.32	2020-10-06	0.0138223
0.32	2020-10-07	0.0147924
0.32	2020-10-08	0.0158088
0.32	2020-10-09	0.01687
0.32	2020-10-10	0.0179734
0.32	2020-10-11	0.0191149
0.32	2020-10-12	0.0202889
0.32	2020-10-13	0.0214878
0.32	2020-10-14	0.0227024
0.32	2020-10-15	0.0239211
0.32	2020-10-16	0.0251305
0.32	2020-10-17	0.0263143
0.32	2020-10-18	0.0274545
0.32	2020-10-19	0.0285304
0.32	2020-10-20	0.0295195
0.32	2020-10-21	0.0303978
0.32	2020-10-22	0.0311397
0.32	2020-10-23	0.0317197
0.32	2020-10-24	0.0321123
0.32	2020-10-25	0.0322936
0.32	2020-10-26	0.0322424
0.32	2020-10-27	0.0319417
0.32	2020-10-28	0.0313797
0.32	2020-10-29	0.0305511
0.32	2020-10-30	0.029459
0.32	2020-10-31	0.0281145
0.32	2020-11-01	0.0265383
0.32	2020-11-02	0.0247598
0.32	2020-11-03	0.0228168
0.32	2020-11-04	0.0207536
0.32	2020-11-05	0.0186196
0.32	2020-11-06	0.0164664
0.32	2020-11-07	0.0143451
0.32	2020-11-08	0.0123035
0.32	2020-11-09	0.0103834
0.32	2020-11-10	0.00861822
0.32	2020-11-11	0.00703219
0.32	2020-11-12	0.00563915
0.32	2020-11-13	0.00444308
0.32	2020-11-14	0.00343912
0.32	2020-11-15	0.00261515
0.32	2020-11-16	0.00195379
0.32	2020-11-17	0.00143448
0.32	2020-11-18	0.00103539
0.32	2020-11-19	0.000735072
0.32	2020-11-20	0.000513626
0.32	2020-11-21	0.0003535
0.32	2020-11-22	0.000239853
0.32	2020-11-23	0.000160604
0.32	2020-11-24	0.000106245
0.32	2020-11-25	6.95222e-05
0.32	2020-11-26	4.50575e-05
0.32	2020-11-27	2.8962e-05
0.32	2020-11-28	1.8489e-05
0.32	2020-11-29	1.17394e-05
0.32	2020-11-30	7.42426e-06
0.32	2020-12-01	4.68337e-06
0.32	2020-12-02	2.95104e-06
0.32	2020-12-03	1.85996e-06
0.32	2020-12-04	1.17414e-06
0.32	2020-12-05	7.4331e-07
0.32	2020-12-06	4.72466e-07
0.32	2020-12-07	3.01856e-07
0.32	2020-12-08	1.94044e-07
0.32	2020-12-09	1.25622e-07
0.32	2020-12-10	8.19706e-08
0.32	2020-12-11	5.39494e-08
0.32	2020-12-12	3.58362e-08
0.32	2020-12-13	2.40376e-08
0.32	2020-12-14	1.62885e-08
0.32	2020-12-15	1.11543e-08
0.32	2020-12-16	7.72111e-09
0.32	2020-12-17	5.40347e-09
0.32	2020-12-18	3.82352e-09
0.32	2020-12-19	2.73569e-09
0.32	2020-12-20	1.97911e-09
0.32	2020-12-21	1.44756e-09
0.32	2020-12-22	1.07031e-09
0.32	2020-12-23	7.99857e-10
0.32	2020-12-24	6.04024e-10
0.32	2020-12-25	4.60817e-10
0.32	2020-12-26	3.55075e-10
0.32	2020-12-27	2.76251e-10
0.32	2020-12-28	2.16943e-10
0.32	2020-12-29	1.71912e-10
0.32	2020-12-30	1.37419e-10
0.32	2020-12-31	1.1077e-10
0.32	2021-01-01	9.00083e-11
0.32	2021-01-02	7.37032e-11
0.32	2021-01-03	6.07977e-11
0.32	2021-01-04	5.05057e-11
0.32	2021-01-05	4.22383e-11
0.32	2021-01-06	3.55505e-11
0.32	2021-01-07	3.0104e-11
0.32	2021-01-08	2.56396e-11
0.32	2021-01-09	2.19572e-11
0.32	2021-01-10	1.89017e-11
0.32	2021-01-11	1.63517e-11
0.32	2021-01-12	1.42118e-11

## Sheet: fig6b
Location	Number of detections	Median	25th percentile	75th percentile
Europe	1	0.162011	0.0856022	0.249179
Europe	2	0.163703	0.0832217	0.308997
Europe	3	0.210584	0.0909218	0.330143
Europe	4	0.233712	0.105423	0.409978
Europe	5	0.276982	0.120664	0.474974
Europe	6	0.341546	0.152803	0.535288
Europe	7	0.375572	0.180687	0.600837
Europe	8	0.424581	0.196439	0.663359
Europe	9	0.489023	0.228398	0.743452
Europe	10	0.564625	0.264357	0.799594
Europe	11	0.650341	0.336581	0.841154
Europe	12	0.713967	0.39297	0.884556
Europe	13	0.772364	0.444532	0.912863
Europe	14	0.819449	0.502237	0.937053
Europe	15	0.860142	0.569338	0.953982
Europe	16	0.886825	0.631783	0.968455
Europe	17	0.911931	0.689606	0.980183
Europe	18	0.936004	0.737261	0.985446
Europe	19	0.949359	0.78348	0.988343
Europe	20	0.962526	0.811985	0.991473
Europe	21	0.970169	0.850681	0.994271
Europe	22	0.97641	0.875038	0.995878
Europe	23	0.980686	0.90952	0.997432
Europe	24	0.986384	0.919964	0.998011
Europe	25	0.990243	0.934681	0.998633
Europe	26	0.992187	0.941807	0.99906
Europe	27	0.994338	0.956389	0.999352
Europe	28	0.995618	0.962432	0.999498
Europe	29	0.996622	0.967987	0.999685
Europe	30	0.997833	0.975738	0.999774
Europe	31	0.998459	0.97995	0.999833
Europe	32	0.998691	0.986	0.999879
Europe	33	0.999204	0.988523	0.999922
Europe	34	0.99939	0.990569	0.999946
Europe	35	0.999522	0.992629	0.999962
Europe	36	0.999647	0.994854	0.999971
Europe	37	0.999724	0.996032	0.999984
Europe	38	0.999813	0.996682	0.999989
Europe	39	0.999872	0.997706	0.999993
Europe	40	0.999907	0.998182	0.999995
United Kingdom	1	0.0135973	0.00934331	0.0206682
United Kingdom	2	0.022646	0.0128197	0.0313825
United Kingdom	3	0.0310525	0.0140403	0.0583988
United Kingdom	4	0.043607	0.0177275	0.08918
United Kingdom	5	0.0621847	0.0224572	0.129005
United Kingdom	6	0.086597	0.0309636	0.174898
United Kingdom	7	0.112348	0.0373395	0.231416
United Kingdom	8	0.144718	0.0439138	0.298606
United Kingdom	9	0.170036	0.0537964	0.371595
United Kingdom	10	0.210583	0.0674993	0.455037
United Kingdom	11	0.2863	0.0872853	0.529973
United Kingdom	12	0.347152	0.106088	0.585826
United Kingdom	13	0.394634	0.136897	0.653553
United Kingdom	14	0.45651	0.162719	0.706652
United Kingdom	15	0.505036	0.18895	0.74844
United Kingdom	16	0.562019	0.213511	0.792727
United Kingdom	17	0.604828	0.250226	0.811042
United Kingdom	18	0.648438	0.284688	0.831906
United Kingdom	19	0.678359	0.340933	0.854053
United Kingdom	20	0.701548	0.380656	0.872889
United Kingdom	21	0.738126	0.407783	0.887192
United Kingdom	22	0.760604	0.436274	0.8967
United Kingdom	23	0.784582	0.491552	0.911427
United Kingdom	24	0.796425	0.509189	0.918767
United Kingdom	25	0.812272	0.531176	0.924109
United Kingdom	26	0.827978	0.560538	0.930037
United Kingdom	27	0.840039	0.591547	0.93772
United Kingdom	28	0.853897	0.624323	0.945813
United Kingdom	29	0.868546	0.653997	0.950763
United Kingdom	30	0.877884	0.667352	0.955515
United Kingdom	31	0.887387	0.674832	0.959273
United Kingdom	32	0.895722	0.692702	0.963095
United Kingdom	33	0.901807	0.725048	0.966742
United Kingdom	34	0.909222	0.745027	0.971198
United Kingdom	35	0.917655	0.746908	0.973944
United Kingdom	36	0.925056	0.761633	0.975884
United Kingdom	37	0.928255	0.776051	0.97822
United Kingdom	38	0.932336	0.790546	0.980005
United Kingdom	39	0.938047	0.805318	0.982039
United Kingdom	40	0.945432	0.802098	0.983914

## Sheet: fig6c
Epidemic start date	Transmissibility increase (%)	Relative posterior
2020-10-20	9.09091	0
2020-10-20	11.3636	0
2020-10-20	13.6364	0
2020-10-20	15.9091	0
2020-10-20	18.1818	0
2020-10-20	20.4545	0
2020-10-20	22.7273	0
2020-10-20	25	0
2020-10-20	27.2727	0
2020-10-20	29.5455	0
2020-10-20	31.8182	0
2020-10-20	34.0909	0
2020-10-20	36.3636	0
2020-10-20	38.6364	0
2020-10-20	40.9091	3.27781e-14
2020-10-20	43.1818	3.48792e-14
2020-10-20	45.4545	8.08136e-13
2020-10-20	47.7273	9.25241e-12
2020-10-20	50	3.05371e-11
2020-10-20	52.2727	3.09811e-10
2020-10-20	54.5455	1.2303e-09
2020-10-20	56.8182	4.42544e-09
2020-10-20	59.0909	2.39504e-08
2020-10-20	61.3636	9.30998e-08
2020-10-20	63.6364	3.15292e-07
2020-10-20	65.9091	1.19238e-06
2020-10-20	68.1818	2.71601e-06
2020-10-20	70.4545	9.06994e-06
2020-10-20	72.7273	2.17067e-05
2020-10-20	75	6.04488e-05
2020-10-20	77.2727	0.000139237
2020-10-20	79.5455	0.000321501
2020-10-20	81.8182	0.000662613
2020-10-20	84.0909	0.00150251
2020-10-20	86.3636	0.00306405
2020-10-20	88.6364	0.00595886
2020-10-20	90.9091	0.0106266
2020-10-20	93.1818	0.0185968
2020-10-20	95.4545	0.0305382
2020-10-20	97.7273	0.0454156
2020-10-20	100	0.063415
2020-10-20	102.273	0.0815124
2020-10-20	104.545	0.0969471
2020-10-20	106.818	0.107141
2020-10-20	109.091	0.110845
2020-10-19	9.09091	0
2020-10-19	11.3636	0
2020-10-19	13.6364	0
2020-10-19	15.9091	0
2020-10-19	18.1818	0
2020-10-19	20.4545	0
2020-10-19	22.7273	0
2020-10-19	25	0
2020-10-19	27.2727	0
2020-10-19	29.5455	0
2020-10-19	31.8182	0
2020-10-19	34.0909	0
2020-10-19	36.3636	0
2020-10-19	38.6364	1.55791e-15
2020-10-19	40.9091	1.51826e-13
2020-10-19	43.1818	2.05172e-13
2020-10-19	45.4545	3.81696e-12
2020-10-19	47.7273	3.87224e-11
2020-10-19	50	1.32769e-10
2020-10-19	52.2727	1.17875e-09
2020-10-19	54.5455	4.65042e-09
2020-10-19	56.8182	1.65841e-08
2020-10-19	59.0909	8.288e-08
2020-10-19	61.3636	3.0837e-07
2020-10-19	63.6364	1.01083e-06
2020-10-19	65.9091	3.58478e-06
2020-10-19	68.1818	8.25884e-06
2020-10-19	70.4545	2.59175e-05
2020-10-19	72.7273	6.13143e-05
2020-10-19	75	0.000163003
2020-10-19	77.2727	0.000368126
2020-10-19	79.5455	0.000825318
2020-10-19	81.8182	0.00167288
2020-10-19	84.0909	0.00360645
2020-10-19	86.3636	0.00703557
2020-10-19	88.6364	0.0129806
2020-10-19	90.9091	0.0219798
2020-10-19	93.1818	0.0356587
2020-10-19	95.4545	0.0535922
2020-10-19	97.7273	0.0735427
2020-10-19	100	0.0935995
2020-10-19	102.273	0.110426
2020-10-19	104.545	0.121094
2020-10-19	106.818	0.12473
2020-10-19	109.091	0.121656
2020-10-18	9.09091	0
2020-10-18	11.3636	0
2020-10-18	13.6364	0
2020-10-18	15.9091	0
2020-10-18	18.1818	0
2020-10-18	20.4545	0
2020-10-18	22.7273	0
2020-10-18	25	0
2020-10-18	27.2727	0
2020-10-18	29.5455	0
2020-10-18	31.8182	0
2020-10-18	34.0909	0
2020-10-18	36.3636	4.59055e-16
2020-10-18	38.6364	9.54052e-15
2020-10-18	40.9091	6.52538e-13
2020-10-18	43.1818	1.06395e-12
2020-10-18	45.4545	1.65172e-11
2020-10-18	47.7273	1.51372e-10
2020-10-18	50	5.3587e-10
2020-10-18	52.2727	4.2451e-09
2020-10-18	54.5455	1.65225e-08
2020-10-18	56.8182	5.81627e-08
2020-10-18	59.0909	2.69812e-07
2020-10-18	61.3636	9.60323e-07
2020-10-18	63.6364	3.0445e-06
2020-10-18	65.9091	1.01769e-05
2020-10-18	68.1818	2.35431e-05
2020-10-18	70.4545	6.9852e-05
2020-10-18	72.7273	0.00016289
2020-10-18	75	0.000414603
2020-10-18	77.2727	0.000915611
2020-10-18	79.5455	0.00198768
2020-10-18	81.8182	0.00393444
2020-10-18	84.0909	0.0080259
2020-10-18	86.3636	0.0148477
2020-10-18	88.6364	0.0257214
2020-10-18	90.9091	0.0408626
2020-10-18	93.1818	0.0610249
2020-10-18	95.4545	0.0838481
2020-10-18	97.7273	0.10609
2020-10-18	100	0.124269
2020-10-18	102.273	0.136272
2020-10-18	104.545	0.140367
2020-10-18	106.818	0.137209
2020-10-18	109.091	0.127799
2020-10-17	9.09091	0
2020-10-17	11.3636	0
2020-10-17	13.6364	0
2020-10-17	15.9091	0
2020-10-17	18.1818	0
2020-10-17	20.4545	0
2020-10-17	22.7273	0
2020-10-17	25	0
2020-10-17	27.2727	0
2020-10-17	29.5455	0
2020-10-17	31.8182	0
2020-10-17	34.0909	0
2020-10-17	36.3636	3.01011e-15
2020-10-17	38.6364	5.25577e-14
2020-10-17	40.9091	2.6353e-12
2020-10-17	43.1818	4.966e-12
2020-10-17	45.4545	6.66616e-11
2020-10-17	47.7273	5.58417e-10
2020-10-17	50	2.01247e-09
2020-10-17	52.2727	1.44156e-08
2020-10-17	54.5455	5.50263e-08
2020-10-17	56.8182	1.91211e-07
2020-10-17	59.0909	8.26451e-07
2020-10-17	61.3636	2.81932e-06
2020-10-17	63.6364	8.62987e-06
2020-10-17	65.9091	2.73119e-05
2020-10-17	68.1818	6.3149e-05
2020-10-17	70.4545	0.000178
2020-10-17	72.7273	0.000408196
2020-10-17	75	0.000996163
2020-10-17	77.2727	0.00214312
2020-10-17	79.5455	0.00448478
2020-10-17	81.8182	0.00859573
2020-10-17	84.0909	0.0164777
2020-10-17	86.3636	0.0286423
2020-10-17	88.6364	0.0461861
2020-10-17	90.9091	0.0682717
2020-10-17	93.1818	0.0937434
2020-10-17	95.4545	0.118445
2020-10-17	97.7273	0.139183
2020-10-17	100	0.152462
2020-10-17	102.273	0.157991
2020-10-17	104.545	0.155094
2020-10-17	106.818	0.14484
2020-10-17	109.091	0.12862
2020-10-16	9.09091	0
2020-10-16	11.3636	0
2020-10-16	13.6364	0
2020-10-16	15.9091	0
2020-10-16	18.1818	0
2020-10-16	20.4545	0
2020-10-16	22.7273	0
2020-10-16	25	0
2020-10-16	27.2727	0
2020-10-16	29.5455	0
2020-10-16	31.8182	0
2020-10-16	34.0909	8.86776e-16
2020-10-16	36.3636	1.72374e-14
2020-10-16	38.6364	2.59997e-13
2020-10-16	40.9091	9.92983e-12
2020-10-16	43.1818	2.14819e-11
2020-10-16	45.4545	2.53548e-10
2020-10-16	47.7273	1.94147e-09
2020-10-16	50	7.09752e-09
2020-10-16	52.2727	4.62381e-08
2020-10-16	54.5455	1.7319e-07
2020-10-16	56.8182	5.8971e-07
2020-10-16	59.0909	2.38731e-06
2020-10-16	61.3636	7.80664e-06
2020-10-16	63.6364	2.30877e-05
2020-10-16	65.9091	6.9465e-05
2020-10-16	68.1818	0.000159784
2020-10-16	70.4545	0.000429682
2020-10-16	72.7273	0.000966426
2020-10-16	75	0.00226121
2020-10-16	77.2727	0.00471465
2020-10-16	79.5455	0.0094525
2020-10-16	81.8182	0.0173734
2020-10-16	84.0909	0.0310731
2020-10-16	86.3636	0.0503708
2020-10-16	88.6364	0.0752429
2020-10-16	90.9091	0.103214
2020-10-16	93.1818	0.131034
2020-10-16	95.4545	0.154123
2020-10-16	97.7273	0.170432
2020-10-16	100	0.177337
2020-10-16	102.273	0.175412
2020-10-16	104.545	0.164221
2020-10-16	106.818	0.145489
2020-10-16	109.091	0.121986
2020-10-15	9.09091	0
2020-10-15	11.3636	0
2020-10-15	13.6364	0
2020-10-15	15.9091	0
2020-10-15	18.1818	0
2020-10-15	20.4545	0
2020-10-15	22.7273	0
2020-10-15	25	0
2020-10-15	27.2727	0
2020-10-15	29.5455	0
2020-10-15	31.8182	0
2020-10-15	34.0909	5.281e-15
2020-10-15	36.3636	8.74183e-14
2020-10-15	38.6364	1.16493e-12
2020-10-15	40.9091	3.5745e-11
2020-10-15	43.1818	8.58616e-11
2020-10-15	45.4545	9.02048e-10
2020-10-15	47.7273	6.38179e-09
2020-10-15	50	2.35176e-08
2020-10-15	52.2727	1.40587e-07
2020-10-15	54.5455	5.14493e-07
2020-10-15	56.8182	1.71427e-06
2020-10-15	59.0909	6.5164e-06
2020-10-15	61.3636	2.04417e-05
2020-10-15	63.6364	5.84118e-05
2020-10-15	65.9091	0.00016777
2020-10-15	68.1818	0.000382718
2020-10-15	70.4545	0.000984459
2020-10-15	72.7273	0.00216449
2020-10-15	75	0.00484441
2020-10-15	77.2727	0.00972602
2020-10-15	79.5455	0.0185442
2020-10-15	81.8182	0.0323711
2020-10-15	84.0909	0.0537276
2020-10-15	86.3636	0.0809097
2020-10-15	88.6364	0.112029
2020-10-15	90.9091	0.143163
2020-10-15	93.1818	0.169996
2020-10-15	95.4545	0.188943
2020-10-15	97.7273	0.199023
2020-10-15	100	0.197757
2020-10-15	102.273	0.186
2020-10-15	104.545	0.164247
2020-10-15	106.818	0.136423
2020-10-15	109.091	0.106892
2020-10-14	9.09091	0
2020-10-14	11.3636	0
2020-10-14	13.6364	0
2020-10-14	15.9091	0
2020-10-14	18.1818	0
2020-10-14	20.4545	0
2020-10-14	22.7273	0
2020-10-14	25	0
2020-10-14	27.2727	0
2020-10-14	29.5455	0
2020-10-14	31.8182	0
2020-10-14	34.0909	2.73701e-14
2020-10-14	36.3636	3.96781e-13
2020-10-14	38.6364	4.85432e-12
2020-10-14	40.9091	1.21219e-10
2020-10-14	43.1818	3.19823e-10
2020-10-14	45.4545	3.02648e-09
2020-10-14	47.7273	1.99402e-08
2020-10-14	50	7.34961e-08
2020-10-14	52.2727	4.0527e-07
2020-10-14	54.5455	1.44597e-06
2020-10-14	56.8182	4.69402e-06
2020-10-14	59.0909	1.68266e-05
2020-10-14	61.3636	5.07236e-05
2020-10-14	63.6364	0.000140156
2020-10-14	65.9091	0.000385695
2020-10-14	68.1818	0.000869579
2020-10-14	70.4545	0.00214248
2020-10-14	72.7273	0.00458434
2020-10-14	75	0.00977656
2020-10-14	77.2727	0.0187601
2020-10-14	79.5455	0.033767
2020-10-14	81.8182	0.0555371
2020-10-14	84.0909	0.0853853
2020-10-14	86.3636	0.119582
2020-10-14	88.6364	0.154444
2020-10-14	90.9091	0.18562
2020-10-14	93.1818	0.208956
2020-10-14	95.4545	0.221666
2020-10-14	97.7273	0.222868
2020-10-14	100	0.2097
2020-10-14	102.273	0.185069
2020-10-14	104.545	0.152184
2020-10-14	106.818	0.117262
2020-10-14	109.091	0.0848568
2020-10-13	9.09091	0
2020-10-13	11.3636	0
2020-10-13	13.6364	0
2020-10-13	15.9091	0
2020-10-13	18.1818	0
2020-10-13	20.4545	0
2020-10-13	22.7273	0
2020-10-13	25	4.34238e-18
2020-10-13	27.2727	0
2020-10-13	29.5455	2.31625e-16
2020-10-13	31.8182	2.93001e-15
2020-10-13	34.0909	1.27066e-13
2020-10-13	36.3636	1.66541e-12
2020-10-13	38.6364	1.88759e-11
2020-10-13	40.9091	3.92603e-10
2020-10-13	43.1818	1.11773e-09
2020-10-13	45.4545	9.63233e-09
2020-10-13	47.7273	5.92029e-08
2020-10-13	50	2.1695e-07
2020-10-13	52.2727	1.11103e-06
2020-10-13	54.5455	3.84819e-06
2020-10-13	56.8182	1.21547e-05
2020-10-13	59.0909	4.11965e-05
2020-10-13	61.3636	0.000119566
2020-10-13	63.6364	0.000319969
2020-10-13	65.9091	0.000845683
2020-10-13	68.1818	0.0018781
2020-10-13	70.4545	0.00442903
2020-10-13	72.7273	0.00917065
2020-10-13	75	0.0185407
2020-10-13	77.2727	0.0337538
2020-10-13	79.5455	0.0570252
2020-10-13	81.8182	0.0879562
2020-10-13	84.0909	0.125617
2020-10-13	86.3636	0.164628
2020-10-13	88.6364	0.200419
2020-10-13	90.9091	0.229056
2020-10-13	93.1818	0.246389
2020-10-13	95.4545	0.248997
2020-10-13	97.7273	0.236522
2020-10-13	100	0.207622
2020-10-13	102.273	0.169626
2020-10-13	104.545	0.128556
2020-10-13	106.818	0.0908852
2020-10-13	109.091	0.0598558
2020-10-12	9.09091	0
2020-10-12	11.3636	0
2020-10-12	13.6364	0
2020-10-12	15.9091	0
2020-10-12	18.1818	0
2020-10-12	20.4545	0
2020-10-12	22.7273	0
2020-10-12	25	2.2317e-17
2020-10-12	27.2727	0
2020-10-12	29.5455	1.33841e-15
2020-10-12	31.8182	1.55322e-14
2020-10-12	34.0909	5.37095e-13
2020-10-12	36.3636	6.55484e-12
2020-10-12	38.6364	6.8495e-11
2020-10-12	40.9091	1.21397e-09
2020-10-12	43.1818	3.67513e-09
2020-10-12	45.4545	2.89855e-08
2020-10-12	47.7273	1.67356e-07
2020-10-12	50	6.0857e-07
2020-10-12	52.2727	2.89403e-06
2020-10-12	54.5455	9.72266e-06
2020-10-12	56.8182	2.9803e-05
2020-10-12	59.0909	9.59019e-05
2020-10-12	61.3636	0.000268448
2020-10-12	63.6364	0.00069643
2020-10-12	65.9091	0.00177125
2020-10-12	68.1818	0.00385858
2020-10-12	70.4545	0.00868851
2020-10-12	72.7273	0.0172979
2020-10-12	75	0.0329739
2020-10-12	77.2727	0.0566171
2020-10-12	79.5455	0.0895332
2020-10-12	81.8182	0.129468
2020-10-12	84.0909	0.173026
2020-10-12	86.3636	0.214268
2020-10-12	88.6364	0.248439
2020-10-12	90.9091	0.27155
2020-10-12	93.1818	0.278077
2020-10-12	95.4545	0.264327
2020-10-12	97.7273	0.233513
2020-10-12	100	0.188766
2020-10-12	102.273	0.141262
2020-10-12	104.545	0.0976971
2020-10-12	106.818	0.0625569
2020-10-12	109.091	0.0369465
2020-10-11	9.09091	0
2020-10-11	11.3636	0
2020-10-11	13.6364	0
2020-10-11	15.9091	0
2020-10-11	18.1818	0
2020-10-11	20.4545	0
2020-10-11	22.7273	0
2020-10-11	25	1.16611e-16
2020-10-11	27.2727	0
2020-10-11	29.5455	6.87206e-15
2020-10-11	31.8182	7.39191e-14
2020-10-11	34.0909	2.11785e-12
2020-10-11	36.3636	2.40084e-11
2020-10-11	38.6364	2.33093e-10
2020-10-11	40.9091	3.59047e-09
2020-10-11	43.1818	1.14067e-08
2020-10-11	45.4545	8.30429e-08
2020-10-11	47.7273	4.50555e-07
2020-10-11	50	1.61675e-06
2020-10-11	52.2727	7.17715e-06
2020-10-11	54.5455	2.3339e-05
2020-10-11	56.8182	6.93994e-05
2020-10-11	59.0909	0.000212815
2020-10-11	61.3636	0.00057562
2020-10-11	63.6364	0.00144879
2020-10-11	65.9091	0.00354649
2020-10-11	68.1818	0.00754056
2020-10-11	70.4545	0.0161509
2020-10-11	72.7273	0.0307096
2020-10-11	75	0.0549671
2020-10-11	77.2727	0.0887233
2020-10-11	79.5455	0.131472
2020-10-11	81.8182	0.178984
2020-10-11	84.0909	0.226107
2020-10-11	86.3636	0.267031
2020-10-11	88.6364	0.296089
2020-10-11	90.9091	0.308038
2020-10-11	93.1818	0.296224
2020-10-11	95.4545	0.260711
2020-10-11	97.7273	0.211201
2020-10-11	100	0.155789
2020-10-11	102.273	0.105762
2020-10-11	104.545	0.0660227
2020-10-11	106.818	0.03781
2020-10-11	109.091	0.0198114
2020-10-10	9.09091	0
2020-10-10	11.3636	0
2020-10-10	13.6364	0
2020-10-10	15.9091	0
2020-10-10	18.1818	0
2020-10-10	20.4545	0
2020-10-10	22.7273	0
2020-10-10	25	5.29269e-16
2020-10-10	27.2727	3.65058e-16
2020-10-10	29.5455	3.10753e-14
2020-10-10	31.8182	3.22099e-13
2020-10-10	34.0909	7.6849e-12
2020-10-10	36.3636	8.25118e-11
2020-10-10	38.6364	7.59322e-10
2020-10-10	40.9091	1.01613e-08
2020-10-10	43.1818	3.36103e-08
2020-10-10	45.4545	2.26763e-07
2020-10-10	47.7273	1.15792e-06
2020-10-10	50	4.08052e-06
2020-10-10	52.2727	1.69694e-05
2020-10-10	54.5455	5.33601e-05
2020-10-10	56.8182	0.000153892
2020-10-10	59.0909	0.000451321
2020-10-10	61.3636	0.00118154
2020-10-10	63.6364	0.00288509
2020-10-10	65.9091	0.00678742
2020-10-10	68.1818	0.0140046
2020-10-10	70.4545	0.028408
2020-10-10	72.7273	0.0512894
2020-10-10	75	0.0860347
2020-10-10	77.2727	0.130572
2020-10-10	79.5455	0.182182
2020-10-10	81.8182	0.235229
2020-10-10	84.0909	0.283442
2020-10-10	86.3636	0.32029
2020-10-10	88.6364	0.337628
2020-10-10	90.9091	0.329771
2020-10-10	93.1818	0.292976
2020-10-10	95.4545	0.235744
2020-10-10	97.7273	0.173264
2020-10-10	100	0.115757
2020-10-10	102.273	0.0705796
2020-10-10	104.545	0.0393609
2020-10-10	106.818	0.0199749
2020-10-10	109.091	0.00923689
2020-10-09	9.09091	0
2020-10-09	11.3636	0
2020-10-09	13.6364	0
2020-10-09	15.9091	0
2020-10-09	18.1818	0
2020-10-09	20.4545	0
2020-10-09	22.7273	0
2020-10-09	25	2.0657e-15
2020-10-09	27.2727	2.04158e-15
2020-10-09	29.5455	1.25212e-13
2020-10-09	31.8182	1.25832e-12
2020-10-09	34.0909	2.63903e-11
2020-10-09	36.3636	2.67788e-10
2020-10-09	38.6364	2.32679e-09
2020-10-09	40.9091	2.76165e-08
2020-10-09	43.1818	9.42087e-08
2020-10-09	45.4545	5.904e-07
2020-10-09	47.7273	2.84274e-06
2020-10-09	50	9.80335e-06
2020-10-09	52.2727	3.82746e-05
2020-10-09	54.5455	0.000116416
2020-10-09	56.8182	0.000325858
2020-10-09	59.0909	0.000917235
2020-10-09	61.3636	0.00232634
2020-10-09	63.6364	0.00550265
2020-10-09	65.9091	0.0124097
2020-10-09	68.1818	0.0246919
2020-10-09	70.4545	0.047251
2020-10-09	72.7273	0.0806886
2020-10-09	75	0.126984
2020-10-09	77.2727	0.18187
2020-10-09	79.5455	0.240689
2020-10-09	81.8182	0.296915
2020-10-09	84.0909	0.342323
2020-10-09	86.3636	0.367957
2020-10-09	88.6364	0.363709
2020-10-09	90.9091	0.328082
2020-10-09	93.1818	0.265698
2020-10-09	95.4545	0.193806
2020-10-09	97.7273	0.128098
2020-10-09	100	0.0769738
2020-10-09	102.273	0.0417568
2020-10-09	104.545	0.0206491
2020-10-09	106.818	0.00924281
2020-10-09	109.091	0.00377069
2020-10-08	9.09091	0
2020-10-08	11.3636	0
2020-10-08	13.6364	0
2020-10-08	15.9091	0
2020-10-08	18.1818	0
2020-10-08	20.4545	0
2020-10-08	22.7273	4.00698e-17
2020-10-08	25	7.70213e-15
2020-10-08	27.2727	9.87044e-15
2020-10-08	29.5455	4.65636e-13
2020-10-08	31.8182	4.52222e-12
2020-10-08	34.0909	8.58652e-11
2020-10-08	36.3636	8.20073e-10
2020-10-08	38.6364	6.776e-09
2020-10-08	40.9091	7.19953e-08
2020-10-08	43.1818	2.51341e-07
2020-10-08	45.4545	1.46745e-06
2020-10-08	47.7273	6.67388e-06
2020-10-08	50	2.24436e-05
2020-10-08	52.2727	8.25727e-05
2020-10-08	54.5455	0.000243088
2020-10-08	56.8182	0.000660855
2020-10-08	59.0909	0.00179065
2020-10-08	61.3636	0.00439919
2020-10-08	63.6364	0.010054
2020-10-08	65.9091	0.0216544
2020-10-08	68.1818	0.0413026
2020-10-08	70.4545	0.0743823
2020-10-08	72.7273	0.119994
2020-10-08	75	0.177898
2020-10-08	77.2727	0.241923
2020-10-08	79.5455	0.305822
2020-10-08	81.8182	0.36152
2020-10-08	84.0909	0.396592
2020-10-08	86.3636	0.400156
2020-10-08	88.6364	0.365075
2020-10-08	90.9091	0.299857
2020-10-08	93.1818	0.219311
2020-10-08	95.4545	0.144155
2020-10-08	97.7273	0.0849875
2020-10-08	100	0.0456583
2020-10-08	102.273	0.0218805
2020-10-08	104.545	0.00955986
2020-10-08	106.818	0.00377235
2020-10-08	109.091	0.00136185
2020-10-07	9.09091	0
2020-10-07	11.3636	0
2020-10-07	13.6364	0
2020-10-07	15.9091	0
2020-10-07	18.1818	0
2020-10-07	20.4545	0
2020-10-07	22.7273	1.88329e-16
2020-10-07	25	2.67646e-14
2020-10-07	27.2727	4.16555e-14
2020-10-07	29.5455	1.63497e-12
2020-10-07	31.8182	1.56054e-11
2020-10-07	34.0909	2.64382e-10
2020-10-07	36.3636	2.40218e-09
2020-10-07	38.6364	1.88864e-08
2020-10-07	40.9091	1.80509e-07
2020-10-07	43.1818	6.39451e-07
2020-10-07	45.4545	3.48883e-06
2020-10-07	47.7273	1.50038e-05
2020-10-07	50	4.90655e-05
2020-10-07	52.2727	0.000170711
2020-10-07	54.5455	0.000486866
2020-10-07	56.8182	0.00128734
2020-10-07	59.0909	0.00336374
2020-10-07	61.3636	0.00799382
2020-10-07	63.6364	0.0175867
2020-10-07	65.9091	0.036039
2020-10-07	68.1818	0.0655735
2020-10-07	70.4545	0.111115
2020-10-07	72.7273	0.169624
2020-10-07	75	0.238389
2020-10-07	77.2727	0.309764
2020-10-07	79.5455	0.375212
2020-10-07	81.8182	0.423173
2020-10-07	84.0909	0.436155
2020-10-07	86.3636	0.406696
2020-10-07	88.6364	0.337908
2020-10-07	90.9091	0.250085
2020-10-07	93.1818	0.164113
2020-10-07	95.4545	0.0967632
2020-10-07	97.7273	0.0505077
2020-10-07	100	0.0241658
2020-10-07	102.273	0.0101894
2020-10-07	104.545	0.0039329
2020-10-07	106.818	0.00137153
2020-10-07	109.091	0.000440401
2020-10-06	9.09091	0
2020-10-06	11.3636	0
2020-10-06	13.6364	0
2020-10-06	15.9091	0
2020-10-06	18.1818	0
2020-10-06	20.4545	0
2020-10-06	22.7273	7.87157e-16
2020-10-06	25	8.80332e-14
2020-10-06	27.2727	1.60814e-13
2020-10-06	29.5455	5.35546e-12
2020-10-06	31.8182	5.05937e-11
2020-10-06	34.0909	7.72887e-10
2020-10-06	36.3636	6.71502e-09
2020-10-06	38.6364	5.00814e-08
2020-10-06	40.9091	4.34864e-07
2020-10-06	43.1818	1.55305e-06
2020-10-06	45.4545	7.93286e-06
2020-10-06	47.7273	3.23154e-05
2020-10-06	50	0.000102594
2020-10-06	52.2727	0.000339016
2020-10-06	54.5455	0.000938066
2020-10-06	56.8182	0.00241441
2020-10-06	59.0909	0.00608702
2020-10-06	61.3636	0.0139574
2020-10-06	63.6364	0.029437
2020-10-06	65.9091	0.0572088
2020-10-06	68.1818	0.0989995
2020-10-06	70.4545	0.158207
2020-10-06	72.7273	0.229484
2020-10-06	75	0.307735
2020-10-06	77.2727	0.383392
2020-10-06	79.5455	0.443455
2020-10-06	81.8182	0.471822
2020-10-06	84.0909	0.450017
2020-10-06	86.3636	0.38249
2020-10-06	88.6364	0.286642
2020-10-06	90.9091	0.189711
2020-10-06	93.1818	0.111153
2020-10-06	95.4545	0.0585896
2020-10-06	97.7273	0.0269164
2020-10-06	100	0.011455
2020-10-06	102.273	0.00424527
2020-10-06	104.545	0.00145118
2020-10-06	106.818	0.000449193
2020-10-06	109.091	0.000129088
2020-10-05	9.09091	0
2020-10-05	11.3636	0
2020-10-05	13.6364	2.36498e-20
2020-10-05	15.9091	0
2020-10-05	18.1818	0
2020-10-05	20.4545	0
2020-10-05	22.7273	3.18345e-15
2020-10-05	25	2.62727e-13
2020-10-05	27.2727	5.83368e-13
2020-10-05	29.5455	1.67778e-11
2020-10-05	31.8182	1.56081e-10
2020-10-05	34.0909	2.17471e-09
2020-10-05	36.3636	1.79604e-08
2020-10-05	38.6364	1.27292e-07
2020-10-05	40.9091	1.00978e-06
2020-10-05	43.1818	3.61168e-06
2020-10-05	45.4545	1.72944e-05
2020-10-05	47.7273	6.67743e-05
2020-10-05	50	0.00020574
2020-10-05	52.2727	0.000648282
2020-10-05	54.5455	0.00174292
2020-10-05	56.8182	0.00436771
2020-10-05	59.0909	0.0106154
2020-10-05	61.3636	0.0234072
2020-10-05	63.6364	0.0471402
2020-10-05	65.9091	0.0867214
2020-10-05	68.1818	0.142627
2020-10-05	70.4545	0.215908
2020-10-05	72.7273	0.299129
2020-10-05	75	0.384354
2020-10-05	77.2727	0.45816
2020-10-05	79.5455	0.501095
2020-10-05	81.8182	0.495625
2020-10-05	84.0909	0.431548
2020-10-05	86.3636	0.330893
2020-10-05	88.6364	0.222225
2020-10-05	90.9091	0.130775
2020-10-05	93.1818	0.0681608
2020-10-05	95.4545	0.0320604
2020-10-05	97.7273	0.0129129
2020-10-05	100	0.00489392
2020-10-05	102.273	0.00159623
2020-10-05	104.545	0.000485249
2020-10-05	106.818	0.000134039
2020-10-05	109.091	3.47025e-05
2020-10-04	9.09091	0
2020-10-04	11.3636	0
2020-10-04	13.6364	1.05428e-19
2020-10-04	15.9091	0
2020-10-04	18.1818	0
2020-10-04	20.4545	7.54654e-17
2020-10-04	22.7273	1.14611e-14
2020-10-04	25	7.56805e-13
2020-10-04	27.2727	1.95177e-12
2020-10-04	29.5455	4.94428e-11
2020-10-04	31.8182	4.56484e-10
2020-10-04	34.0909	5.81997e-09
2020-10-04	36.3636	4.58422e-08
2020-10-04	38.6364	3.10283e-07
2020-10-04	40.9091	2.26104e-06
2020-10-04	43.1818	8.04249e-06
2020-10-04	45.4545	3.61677e-05
2020-10-04	47.7273	0.000132666
2020-10-04	50	0.000396607
2020-10-04	52.2727	0.00119653
2020-10-04	54.5455	0.00312953
2020-10-04	56.8182	0.00763017
2020-10-04	59.0909	0.0178426
2020-10-04	61.3636	0.037694
2020-10-04	63.6364	0.0722649
2020-10-04	65.9091	0.125843
2020-10-04	68.1818	0.197012
2020-10-04	70.4545	0.284071
2020-10-04	72.7273	0.377466
2020-10-04	75	0.464484
2020-10-04	77.2727	0.525515
2020-10-04	79.5455	0.536218
2020-10-04	81.8182	0.485999
2020-10-04	84.0909	0.382369
2020-10-04	86.3636	0.2626
2020-10-04	88.6364	0.157378
2020-10-04	90.9091	0.0819907
2020-10-04	93.1818	0.0379278
2020-10-04	95.4545	0.0159184
2020-10-04	97.7273	0.00561088
2020-10-04	100	0.00189953
2020-10-04	102.273	0.000546867
2020-10-04	104.545	0.000148598
2020-10-04	106.818	3.68434e-05
2020-10-04	109.091	8.65053e-06
2020-10-03	9.09091	0
2020-10-03	11.3636	1.75501e-20
2020-10-03	13.6364	4.14958e-19
2020-10-03	15.9091	0
2020-10-03	18.1818	1.43874e-17
2020-10-03	20.4545	3.45386e-16
2020-10-03	22.7273	3.87379e-14
2020-10-03	25	2.12012e-12
2020-10-03	27.2727	6.18651e-12
2020-10-03	29.5455	1.42583e-10
2020-10-03	31.8182	1.27287e-09
2020-10-03	34.0909	1.50033e-08
2020-10-03	36.3636	1.12719e-07
2020-10-03	38.6364	7.26334e-07
2020-10-03	40.9091	4.88133e-06
2020-10-03	43.1818	1.71816e-05
2020-10-03	45.4545	7.26871e-05
2020-10-03	47.7273	0.000253849
2020-10-03	50	0.000736906
2020-10-03	52.2727	0.0021368
2020-10-03	54.5455	0.00543921
2020-10-03	56.8182	0.0128801
2020-10-03	59.0909	0.0288974
2020-10-03	61.3636	0.0582972
2020-10-03	63.6364	0.106225
2020-10-03	65.9091	0.175438
2020-10-03	68.1818	0.262297
2020-10-03	70.4545	0.362013
2020-10-03	72.7273	0.461742
2020-10-03	75	0.540822
2020-10-03	77.2727	0.573758
2020-10-03	79.5455	0.53875
2020-10-03	81.8182	0.442151
2020-10-03	84.0909	0.312164
2020-10-03	86.3636	0.191108
2020-10-03	88.6364	0.101938
2020-10-03	90.9091	0.046873
2020-10-03	93.1818	0.019229
2020-10-03	95.4545	0.00721264
2020-10-03	97.7273	0.00222473
2020-10-03	100	0.000675685
2020-10-03	102.273	0.000172375
2020-10-03	104.545	4.20987e-05
2020-10-03	106.818	9.42459e-06
2020-10-03	109.091	2.01969e-06
2020-10-02	9.09091	0
2020-10-02	11.3636	7.58096e-20
2020-10-02	13.6364	1.90578e-18
2020-10-02	15.9091	0
2020-10-02	18.1818	6.40535e-17
2020-10-02	20.4545	1.44159e-15
2020-10-02	22.7273	1.23656e-13
2020-10-02	25	5.64115e-12
2020-10-02	27.2727	1.86638e-11
2020-10-02	29.5455	3.88442e-10
2020-10-02	31.8182	3.38659e-09
2020-10-02	34.0909	3.71935e-08
2020-10-02	36.3636	2.66209e-07
2020-10-02	38.6364	1.63829e-06
2020-10-02	40.9091	1.01692e-05
2020-10-02	43.1818	3.52336e-05
2020-10-02	45.4545	0.0001406
2020-10-02	47.7273	0.000468923
2020-10-02	50	0.00132323
2020-10-02	52.2727	0.00369892
2020-10-02	54.5455	0.00915966
2020-10-02	56.8182	0.0210102
2020-10-02	59.0909	0.0450907
2020-10-02	61.3636	0.0866685
2020-10-02	63.6364	0.150126
2020-10-02	65.9091	0.235973
2020-10-02	68.1818	0.338206
2020-10-02	70.4545	0.447837
2020-10-02	72.7273	0.546166
2020-10-02	75	0.602521
2020-10-02	77.2727	0.591458
2020-10-02	79.5455	0.505129
2020-10-02	81.8182	0.372056
2020-10-02	84.0909	0.234711
2020-10-02	86.3636	0.127708
2020-10-02	88.6364	0.0605549
2020-10-02	90.9091	0.0245334
2020-10-02	93.1818	0.00893114
2020-10-02	95.4545	0.00300256
2020-10-02	97.7273	0.000811512
2020-10-02	100	0.000222222
2020-10-02	102.273	5.04587e-05
2020-10-02	104.545	1.11389e-05
2020-10-02	106.818	2.26465e-06
2020-10-02	109.091	4.45659e-07
2020-10-01	9.09091	0
2020-10-01	11.3636	2.15795e-19
2020-10-01	13.6364	7.01792e-18
2020-10-01	15.9091	3.15736e-18
2020-10-01	18.1818	2.5765e-16
2020-10-01	20.4545	5.39291e-15
2020-10-01	22.7273	3.65236e-13
2020-10-01	25	1.4633e-11
2020-10-01	27.2727	5.39781e-11
2020-10-01	29.5455	1.01721e-09
2020-10-01	31.8182	8.6875e-09
2020-10-01	34.0909	8.86097e-08
2020-10-01	36.3636	6.06485e-07
2020-10-01	38.6364	3.55228e-06
2020-10-01	40.9091	2.04444e-05
2020-10-01	43.1818	6.95057e-05
2020-10-01	45.4545	0.000262301
2020-10-01	47.7273	0.000837838
2020-10-01	50	0.00230188
2020-10-01	52.2727	0.00621694
2020-10-01	54.5455	0.0149542
2020-10-01	56.8182	0.0331171
2020-10-01	59.0909	0.0678136
2020-10-01	61.3636	0.124081
2020-10-01	63.6364	0.204713
2020-10-01	65.9091	0.307517
2020-10-01	68.1818	0.423652
2020-10-01	70.4545	0.537266
2020-10-01	72.7273	0.621234
2020-10-01	75	0.637512
2020-10-01	77.2727	0.57207
2020-10-01	79.5455	0.440446
2020-10-01	81.8182	0.28935
2020-10-01	84.0909	0.162736
2020-10-01	86.3636	0.078576
2020-10-01	88.6364	0.0331201
2020-10-01	90.9091	0.0118175
2020-10-01	93.1818	0.00382451
2020-10-01	95.4545	0.00115678
2020-10-01	97.7273	0.000274558
2020-10-01	100	6.81526e-05
2020-10-01	102.273	1.38381e-05
2020-10-01	104.545	2.77658e-06
2020-10-01	106.818	5.15523e-07
2020-10-01	109.091	9.36964e-08
2020-09-30	9.09091	0
2020-09-30	11.3636	7.35813e-19
2020-09-30	13.6364	2.09277e-17
2020-09-30	15.9091	1.41316e-17
2020-09-30	18.1818	9.3276e-16
2020-09-30	20.4545	1.82535e-14
2020-09-30	22.7273	1.03127e-12
2020-09-30	25	3.74973e-11
2020-09-30	27.2727	1.48112e-10
2020-09-30	29.5455	2.57858e-09
2020-09-30	31.8182	2.13447e-08
2020-09-30	34.0909	2.03759e-07
2020-09-30	36.3636	1.33223e-06
2020-09-30	38.6364	7.42702e-06
2020-09-30	40.9091	3.97166e-05
2020-09-30	43.1818	0.000132019
2020-09-30	45.4545	0.000472783
2020-09-30	47.7273	0.00145145
2020-09-30	50	0.00388754
2020-09-30	52.2727	0.0101545
2020-09-30	54.5455	0.0236708
2020-09-30	56.8182	0.0504431
2020-09-30	59.0909	0.0984012
2020-09-30	61.3636	0.171522
2020-09-30	63.6364	0.27037
2020-09-30	65.9091	0.389558
2020-09-30	68.1818	0.515853
2020-09-30	70.4545	0.622669
2020-09-30	72.7273	0.674926
2020-09-30	75	0.636603
2020-09-30	77.2727	0.51714
2020-09-30	79.5455	0.356741
2020-09-30	81.8182	0.208187
2020-09-30	84.0909	0.104318
2020-09-30	86.3636	0.0446821
2020-09-30	88.6364	0.0167598
2020-09-30	90.9091	0.00526983
2020-09-30	93.1818	0.00152021
2020-09-30	95.4545	0.000415486
2020-09-30	97.7273	8.68436e-05
2020-09-30	100	1.96475e-05
2020-09-30	102.273	3.58427e-06
2020-09-30	104.545	6.572e-07
2020-09-30	106.818	1.12024e-07
2020-09-30	109.091	1.89056e-08
2020-09-29	9.09091	4.82039e-21
2020-09-29	11.3636	2.87279e-18
2020-09-29	13.6364	6.02705e-17
2020-09-29	15.9091	5.39914e-17
2020-09-29	18.1818	3.21621e-15
2020-09-29	20.4545	5.94659e-14
2020-09-29	22.7273	2.76388e-12
2020-09-29	25	9.17564e-11
2020-09-29	27.2727	3.89539e-10
2020-09-29	29.5455	6.27386e-09
2020-09-29	31.8182	5.0441e-08
2020-09-29	34.0909	4.53188e-07
2020-09-29	36.3636	2.82541e-06
2020-09-29	38.6364	1.49739e-05
2020-09-29	40.9091	7.46117e-05
2020-09-29	43.1818	0.000241987
2020-09-29	45.4545	0.000825261
2020-09-29	47.7273	0.00244306
2020-09-29	50	0.00638496
2020-09-29	52.2727	0.0161275
2020-09-29	54.5455	0.0363285
2020-09-29	56.8182	0.074283
2020-09-29	59.0909	0.138009
2020-09-29	61.3636	0.229658
2020-09-29	63.6364	0.347064
2020-09-29	65.9091	0.480433
2020-09-29	68.1818	0.609237
2020-09-29	70.4545	0.693269
2020-09-29	72.7273	0.695948
2020-09-29	75	0.597333
2020-09-29	77.2727	0.436164
2020-09-29	79.5455	0.268562
2020-09-29	81.8182	0.138905
2020-09-29	84.0909	0.0620446
2020-09-29	86.3636	0.0235903
2020-09-29	88.6364	0.00788892
2020-09-29	90.9091	0.00218906
2020-09-29	93.1818	0.000564711
2020-09-29	95.4545	0.000140113
2020-09-29	97.7273	2.58725e-05
2020-09-29	100	5.36388e-06
2020-09-29	102.273	8.83262e-07
2020-09-29	104.545	1.48762e-07
2020-09-29	106.818	2.33969e-08
2020-09-29	109.091	3.68491e-09
2020-09-28	9.09091	1.84739e-20
2020-09-28	11.3636	9.91059e-18
2020-09-28	13.6364	1.56336e-16
2020-09-28	15.9091	1.92358e-16
2020-09-28	18.1818	1.0408e-14
2020-09-28	20.4545	1.79458e-13
2020-09-28	22.7273	7.36769e-12
2020-09-28	25	2.18087e-10
2020-09-28	27.2727	9.88068e-10
2020-09-28	29.5455	1.4776e-08
2020-09-28	31.8182	1.15364e-07
2020-09-28	34.0909	9.7191e-07
2020-09-28	36.3636	5.78044e-06
2020-09-28	38.6364	2.91424e-05
2020-09-28	40.9091	0.000135693
2020-09-28	43.1818	0.000428827
2020-09-28	45.4545	0.00139815
2020-09-28	47.7273	0.00400389
2020-09-28	50	0.0102116
2020-09-28	52.2727	0.0249103
2020-09-28	54.5455	0.0540611
2020-09-28	56.8182	0.105863
2020-09-28	59.0909	0.187537
2020-09-28	61.3636	0.298817
2020-09-28	63.6364	0.434054
2020-09-28	65.9091	0.57644
2020-09-28	68.1818	0.694892
2020-09-28	70.4545	0.737179
2020-09-28	72.7273	0.677786
2020-09-28	75	0.525421
2020-09-28	77.2727	0.343242
2020-09-28	79.5455	0.188282
2020-09-28	81.8182	0.0862294
2020-09-28	84.0909	0.034385
2020-09-28	86.3636	0.0116213
2020-09-28	88.6364	0.00347344
2020-09-28	90.9091	0.000852282
2020-09-28	93.1818	0.000197323
2020-09-28	95.4545	4.46598e-05
2020-09-28	97.7273	7.31013e-06
2020-09-28	100	1.39615e-06
2020-09-28	102.273	2.08467e-07
2020-09-28	104.545	3.24104e-08
2020-09-28	106.818	4.72566e-09
2020-09-28	109.091	6.97864e-10
2020-09-27	9.09091	6.97314e-20
2020-09-27	11.3636	2.84684e-17
2020-09-27	13.6364	4.46457e-16
2020-09-27	15.9091	6.50232e-16
2020-09-27	18.1818	2.9459e-14
2020-09-27	20.4545	5.10457e-13
2020-09-27	22.7273	1.84633e-11
2020-09-27	25	5.00461e-10
2020-09-27	27.2727	2.40967e-09
2020-09-27	29.5455	3.35314e-08
2020-09-27	31.8182	2.54968e-07
2020-09-27	34.0909	2.01701e-06
2020-09-27	36.3636	1.14433e-05
2020-09-27	38.6364	5.47899e-05
2020-09-27	40.9091	0.000239217
2020-09-27	43.1818	0.000736415
2020-09-27	45.4545	0.00230461
2020-09-27	47.7273	0.0063992
2020-09-27	50	0.0159142
2020-09-27	52.2727	0.0374199
2020-09-27	54.5455	0.0780408
2020-09-27	56.8182	0.146245
2020-09-27	59.0909	0.247598
2020-09-27	61.3636	0.378872
2020-09-27	63.6364	0.529263
2020-09-27	65.9091	0.671024
2020-09-27	68.1818	0.761395
2020-09-27	70.4545	0.744857
2020-09-27	72.7273	0.621528
2020-09-27	75	0.432997
2020-09-27	77.2727	0.2524
2020-09-27	79.5455	0.123286
2020-09-27	81.8182	0.0500023
2020-09-27	84.0909	0.0178381
2020-09-27	86.3636	0.00536931
2020-09-27	88.6364	0.00143842
2020-09-27	90.9091	0.000312853
2020-09-27	93.1818	6.52568e-05
2020-09-27	95.4545	1.35382e-05
2020-09-27	97.7273	1.97124e-06
2020-09-27	100	3.48611e-07
2020-09-27	102.273	4.74083e-08
2020-09-27	104.545	6.83578e-09
2020-09-27	106.818	9.28183e-10
2020-09-27	109.091	1.29101e-10
2020-09-26	9.09091	2.94846e-19
2020-09-26	11.3636	7.8858e-17
2020-09-26	13.6364	1.13854e-15
2020-09-26	15.9091	2.06773e-15
2020-09-26	18.1818	8.34957e-14
2020-09-26	20.4545	1.35742e-12
2020-09-26	22.7273	4.5762e-11
2020-09-26	25	1.12779e-09
2020-09-26	27.2727	5.69777e-09
2020-09-26	29.5455	7.3891e-08
2020-09-26	31.8182	5.4423e-07
2020-09-26	34.0909	4.05797e-06
2020-09-26	36.3636	2.19133e-05
2020-09-26	38.6364	9.96476e-05
2020-09-26	40.9091	0.000409514
2020-09-26	43.1818	0.00122796
2020-09-26	45.4545	0.00370318
2020-09-26	47.7273	0.00998608
2020-09-26	50	0.024176
2020-09-26	52.2727	0.0546718
2020-09-26	54.5455	0.10938
2020-09-26	56.8182	0.196262
2020-09-26	59.0909	0.31848
2020-09-26	61.3636	0.468895
2020-09-26	63.6364	0.628442
2020-09-26	65.9091	0.754698
2020-09-26	68.1818	0.797287
2020-09-26	70.4545	0.712548
2020-09-26	72.7273	0.535908
2020-09-26	75	0.33459
2020-09-26	77.2727	0.173858
2020-09-26	79.5455	0.0756667
2020-09-26	81.8182	0.0272005
2020-09-26	84.0909	0.00870281
2020-09-26	86.3636	0.00233823
2020-09-26	88.6364	0.000563219
2020-09-26	90.9091	0.000108878
2020-09-26	93.1818	2.05422e-05
2020-09-26	95.4545	3.9254e-06
2020-09-26	97.7273	5.10253e-07
2020-09-26	100	8.39714e-08
2020-09-26	102.273	1.04451e-08
2020-09-26	104.545	1.4031e-09
2020-09-26	106.818	1.78186e-10
2020-09-26	109.091	2.34439e-11
2020-09-25	9.09091	9.61552e-19
2020-09-25	11.3636	1.78717e-16
2020-09-25	13.6364	2.88458e-15
2020-09-25	15.9091	6.13534e-15
2020-09-25	18.1818	2.2305e-13
2020-09-25	20.4545	3.57676e-12
2020-09-25	22.7273	1.08858e-10
2020-09-25	25	2.48195e-09
2020-09-25	27.2727	1.30259e-08
2020-09-25	29.5455	1.57896e-07
2020-09-25	31.8182	1.12756e-06
2020-09-25	34.0909	7.90006e-06
2020-09-25	36.3636	4.06197e-05
2020-09-25	38.6364	0.000175624
2020-09-25	40.9091	0.000681664
2020-09-25	43.1818	0.00199313
2020-09-25	45.4545	0.00581087
2020-09-25	47.7273	0.0152269
2020-09-25	50	0.0358045
2020-09-25	52.2727	0.0777154
2020-09-25	54.5455	0.149053
2020-09-25	56.8182	0.256493
2020-09-25	59.0909	0.400004
2020-09-25	61.3636	0.566543
2020-09-25	63.6364	0.724545
2020-09-25	65.9091	0.816275
2020-09-25	68.1818	0.794486
2020-09-25	70.4545	0.644
2020-09-25	72.7273	0.43455
2020-09-25	75	0.242905
2020-09-25	77.2727	0.112534
2020-09-25	79.5455	0.0436974
2020-09-25	81.8182	0.0139405
2020-09-25	84.0909	0.00401105
2020-09-25	86.3636	0.000964311
2020-09-25	88.6364	0.000209548
2020-09-25	90.9091	3.61099e-05
2020-09-25	93.1818	6.1878e-06
2020-09-25	95.4545	1.09439e-06
2020-09-25	97.7273	1.27454e-07
2020-09-25	100	1.96119e-08
2020-09-25	102.273	2.24063e-09
2020-09-25	104.545	2.81627e-10
2020-09-25	106.818	3.35904e-11
2020-09-25	109.091	4.19813e-12
2020-09-24	9.09091	3.25751e-18
2020-09-24	11.3636	4.24609e-16
2020-09-24	13.6364	6.41084e-15
2020-09-24	15.9091	1.75545e-14
2020-09-24	18.1818	5.70457e-13
2020-09-24	20.4545	9.10092e-12
2020-09-24	22.7273	2.4996e-10
2020-09-24	25	5.28475e-09
2020-09-24	27.2727	2.89116e-08
2020-09-24	29.5455	3.2732e-07
2020-09-24	31.8182	2.2587e-06
2020-09-24	34.0909	1.49169e-05
2020-09-24	36.3636	7.29737e-05
2020-09-24	38.6364	0.000300217
2020-09-24	40.9091	0.00110534
2020-09-24	43.1818	0.00315557
2020-09-24	45.4545	0.00891752
2020-09-24	47.7273	0.0226961
2020-09-24	50	0.0516973
2020-09-24	52.2727	0.107557
2020-09-24	54.5455	0.19784
2020-09-24	56.8182	0.327214
2020-09-24	59.0909	0.491172
2020-09-24	61.3636	0.667321
2020-09-24	63.6364	0.807894
2020-09-24	65.9091	0.845389
2020-09-24	68.1818	0.751205
2020-09-24	70.4545	0.549556
2020-09-24	72.7273	0.331808
2020-09-24	75	0.16612
2020-09-24	77.2727	0.0686881
2020-09-24	79.5455	0.023837
2020-09-24	81.8182	0.00675883
2020-09-24	84.0909	0.00175382
2020-09-24	86.3636	0.000378302
2020-09-24	88.6364	7.44237e-05
2020-09-24	90.9091	1.14681e-05
2020-09-24	93.1818	1.79232e-06
2020-09-24	95.4545	2.94794e-07
2020-09-24	97.7273	3.08705e-08
2020-09-24	100	4.46205e-09
2020-09-24	102.273	4.70131e-10
2020-09-24	104.545	5.55249e-11
2020-09-24	106.818	6.24549e-12
2020-09-24	109.091	7.44565e-13
2020-09-23	9.09091	8.37375e-18
2020-09-23	11.3636	1.08014e-15
2020-09-23	13.6364	1.44109e-14
2020-09-23	15.9091	4.6495e-14
2020-09-23	18.1818	1.37876e-12
2020-09-23	20.4545	2.18682e-11
2020-09-23	22.7273	5.65513e-10
2020-09-23	25	1.10971e-08
2020-09-23	27.2727	6.2042e-08
2020-09-23	29.5455	6.61136e-07
2020-09-23	31.8182	4.39118e-06
2020-09-23	34.0909	2.73473e-05
2020-09-23	36.3636	0.000127221
2020-09-23	38.6364	0.000498752
2020-09-23	40.9091	0.00174911
2020-09-23	43.1818	0.00488288
2020-09-23	45.4545	0.0133963
2020-09-23	47.7273	0.033072
2020-09-23	50	0.0727887
2020-09-23	52.2727	0.145091
2020-09-23	54.5455	0.256303
2020-09-23	56.8182	0.40826
2020-09-23	59.0909	0.589597
2020-09-23	61.3636	0.764119
2020-09-23	63.6364	0.867553
2020-09-23	65.9091	0.835514
2020-09-23	68.1818	0.672935
2020-09-23	70.4545	0.44305
2020-09-23	72.7273	0.239105
2020-09-23	75	0.107356
2020-09-23	77.2727	0.039676
2020-09-23	79.5455	0.0123281
2020-09-23	81.8182	0.00311183
2020-09-23	84.0909	0.000730399
2020-09-23	86.3636	0.000141762
2020-09-23	88.6364	2.53422e-05
2020-09-23	90.9091	3.50338e-06
2020-09-23	93.1818	5.01476e-07
2020-09-23	95.4545	7.70644e-08
2020-09-23	97.7273	7.2827e-09
2020-09-23	100	9.93225e-10
2020-09-23	102.273	9.68958e-11
2020-09-23	104.545	1.07981e-11
2020-09-23	106.818	1.15014e-12
2020-09-23	109.091	1.31348e-13
2020-09-22	9.09091	2.63008e-17
2020-09-22	11.3636	2.48898e-15
2020-09-22	13.6364	3.26336e-14
2020-09-22	15.9091	1.1324e-13
2020-09-22	18.1818	3.26552e-12
2020-09-22	20.4545	5.12842e-11
2020-09-22	22.7273	1.24111e-09
2020-09-22	25	2.26616e-08
2020-09-22	27.2727	1.29132e-07
2020-09-22	29.5455	1.29516e-06
2020-09-22	31.8182	8.28497e-06
2020-09-22	34.0909	4.86699e-05
2020-09-22	36.3636	0.000215446
2020-09-22	38.6364	0.00080643
2020-09-22	40.9091	0.00270614
2020-09-22	43.1818	0.0073966
2020-09-22	45.4545	0.0197114
2020-09-22	47.7273	0.0471145
2020-09-22	50	0.0999872
2020-09-22	52.2727	0.191055
2020-09-22	54.5455	0.32473
2020-09-22	56.8182	0.498701
2020-09-22	59.0909	0.690873
2020-09-22	61.3636	0.8475
2020-09-22	63.6364	0.893783
2020-09-22	65.9091	0.78624
2020-09-22	68.1818	0.570999
2020-09-22	70.4545	0.337981
2020-09-22	72.7273	0.163056
2020-09-22	75	0.0657734
2020-09-22	77.2727	0.0217618
2020-09-22	79.5455	0.00606577
2020-09-22	81.8182	0.00136536
2020-09-22	84.0909	0.000290806
2020-09-22	86.3636	5.09434e-05
2020-09-22	88.6364	8.30729e-06
2020-09-22	90.9091	1.0338e-06
2020-09-22	93.1818	1.36104e-07
2020-09-22	95.4545	1.96324e-08
2020-09-22	97.7273	1.68034e-09
2020-09-22	100	2.17174e-10
2020-09-22	102.273	1.96958e-11
2020-09-22	104.545	2.07971e-12
2020-09-22	106.818	2.10648e-13
2020-09-22	109.091	2.31459e-14
2020-09-21	9.09091	6.21643e-17
2020-09-21	11.3636	5.1886e-15
2020-09-21	13.6364	7.25376e-14
2020-09-21	15.9091	2.83371e-13
2020-09-21	18.1818	7.55544e-12
2020-09-21	20.4545	1.16558e-10
2020-09-21	22.7273	2.64414e-09
2020-09-21	25	4.51641e-08
2020-09-21	27.2727	2.61685e-07
2020-09-21	29.5455	2.47049e-06
2020-09-21	31.8182	1.51928e-05
2020-09-21	34.0909	8.42056e-05
2020-09-21	36.3636	0.000354928
2020-09-21	38.6364	0.00127149
2020-09-21	40.9091	0.00410051
2020-09-21	43.1818	0.0109823
2020-09-21	45.4545	0.0284159
2020-09-21	47.7273	0.0656255
2020-09-21	50	0.134118
2020-09-21	52.2727	0.246
2020-09-21	54.5455	0.403008
2020-09-21	56.8182	0.596348
2020-09-21	59.0909	0.788197
2020-09-21	61.3636	0.907044
2020-09-21	63.6364	0.880791
2020-09-21	65.9091	0.703741
2020-09-21	68.1818	0.459326
2020-09-21	70.4545	0.244512
2020-09-21	72.7273	0.105539
2020-09-21	75	0.0383221
2020-09-21	77.2727	0.0113695
2020-09-21	79.5455	0.00284836
2020-09-21	81.8182	0.000572806
2020-09-21	84.0909	0.000111084
2020-09-21	86.3636	1.76217e-05
2020-09-21	88.6364	2.63164e-06
2020-09-21	90.9091	2.95841e-07
2020-09-21	93.1818	3.59747e-08
2020-09-21	95.4545	4.89266e-09
2020-09-21	97.7273	3.80664e-10
2020-09-21	100	4.68238e-11
2020-09-21	102.273	3.96368e-12
2020-09-21	104.545	3.9826e-13
2020-09-21	106.818	3.85278e-14
2020-09-21	109.091	4.09238e-15
2020-09-20	9.09091	1.42872e-16
2020-09-20	11.3636	1.06795e-14
2020-09-20	13.6364	1.58267e-13
2020-09-20	15.9091	6.63217e-13
2020-09-20	18.1818	1.67145e-11
2020-09-20	20.4545	2.59791e-10
2020-09-20	22.7273	5.49688e-09
2020-09-20	25	8.78813e-08
2020-09-20	27.2727	5.16331e-07
2020-09-20	29.5455	4.5931e-06
2020-09-20	31.8182	2.70801e-05
2020-09-20	34.0909	0.000141658
2020-09-20	36.3636	0.000569621
2020-09-20	38.6364	0.00195869
2020-09-20	40.9091	0.00609437
2020-09-20	43.1818	0.0159975
2020-09-20	45.4545	0.0401372
2020-09-20	47.7273	0.089402
2020-09-20	50	0.175876
2020-09-20	52.2727	0.310246
2020-09-20	54.5455	0.490354
2020-09-20	56.8182	0.697182
2020-09-20	59.0909	0.872658
2020-09-20	61.3636	0.933591
2020-09-20	63.6364	0.828686
2020-09-20	65.9091	0.599174
2020-09-20	68.1818	0.350882
2020-09-20	70.4545	0.168188
2020-09-20	72.7273	0.0650255
2020-09-20	75	0.0212948
2020-09-20	77.2727	0.00567423
2020-09-20	79.5455	0.00128031
2020-09-20	81.8182	0.000230505
2020-09-20	84.0909	4.08496e-05
2020-09-20	86.3636	5.88837e-06
2020-09-20	88.6364	8.08611e-07
2020-09-20	90.9091	8.24086e-08
2020-09-20	93.1818	9.29463e-09
2020-09-20	95.4545	1.19714e-09
2020-09-20	97.7273	8.49823e-11
2020-09-20	100	9.99106e-12
2020-09-20	102.273	7.92726e-13
2020-09-20	104.545	7.61295e-14
2020-09-20	106.818	7.06726e-15
2020-09-20	109.091	7.29379e-16
2020-09-19	9.09091	3.39678e-16
2020-09-19	11.3636	2.18274e-14
2020-09-19	13.6364	3.18153e-13
2020-09-19	15.9091	1.49711e-12
2020-09-19	18.1818	3.62041e-11
2020-09-19	20.4545	5.57933e-10
2020-09-19	22.7273	1.11384e-08
2020-09-19	25	1.67814e-07
2020-09-19	27.2727	9.90454e-07
2020-09-19	29.5455	8.31236e-06
2020-09-19	31.8182	4.6992e-05
2020-09-19	34.0909	0.000232105
2020-09-19	36.3636	0.000891955
2020-09-19	38.6364	0.00295324
2020-09-19	40.9091	0.00889555
2020-09-19	43.1818	0.0228727
2020-09-19	45.4545	0.0555508
2020-09-19	47.7273	0.119185
2020-09-19	50	0.225806
2020-09-19	52.2727	0.383777
2020-09-19	54.5455	0.584894
2020-09-19	56.8182	0.795012
2020-09-19	59.0909	0.934437
2020-09-19	61.3636	0.921691
2020-09-19	63.6364	0.743752
2020-09-19	65.9091	0.485731
2020-09-19	68.1818	0.2551
2020-09-19	70.4545	0.11029
2020-09-19	72.7273	0.0382399
2020-09-19	75	0.011315
2020-09-19	77.2727	0.00271238
2020-09-19	79.5455	0.000552443
2020-09-19	81.8182	8.92504e-05
2020-09-19	84.0909	1.45092e-05
2020-09-19	86.3636	1.90733e-06
2020-09-19	88.6364	2.41832e-07
2020-09-19	90.9091	2.24241e-08
2020-09-19	93.1818	2.35562e-09
2020-09-19	95.4545	2.88578e-10
2020-09-19	97.7273	1.87626e-11
2020-09-19	100	2.11736e-12
2020-09-19	102.273	1.58157e-13
2020-09-19	104.545	1.45858e-14
2020-09-19	106.818	1.30597e-15
2020-09-19	109.091	1.31704e-16
2020-09-18	9.09091	7.34872e-16
2020-09-18	11.3636	3.98397e-14
2020-09-18	13.6364	6.35842e-13
2020-09-18	15.9091	3.24202e-12
2020-09-18	18.1818	7.78332e-11
2020-09-18	20.4545	1.17182e-09
2020-09-18	22.7273	2.20744e-08
2020-09-18	25	3.13426e-07
2020-09-18	27.2727	1.85263e-06
2020-09-18	29.5455	1.4666e-05
2020-09-18	31.8182	7.93603e-05
2020-09-18	34.0909	0.000370951
2020-09-18	36.3636	0.00136475
2020-09-18	38.6364	0.00436604
2020-09-18	40.9091	0.0127642
2020-09-18	43.1818	0.032106
2020-09-18	45.4545	0.0753427
2020-09-18	47.7273	0.155624
2020-09-18	50	0.284264
2020-09-18	52.2727	0.466032
2020-09-18	54.5455	0.683192
2020-09-18	56.8182	0.881667
2020-09-18	59.0909	0.964767
2020-09-18	61.3636	0.87134
2020-09-18	63.6364	0.636885
2020-09-18	65.9091	0.37553
2020-09-18	68.1818	0.176938
2020-09-18	70.4545	0.0691214
2020-09-18	72.7273	0.0215161
2020-09-18	75	0.00576295
2020-09-18	77.2727	0.00124504
2020-09-18	79.5455	0.000229472
2020-09-18	81.8182	3.33523e-05
2020-09-18	84.0909	4.99369e-06
2020-09-18	86.3636	6.00871e-07
2020-09-18	88.6364	7.06308e-08
2020-09-18	90.9091	5.98068e-09
2020-09-18	93.1818	5.87585e-10
2020-09-18	95.4545	6.87608e-11
2020-09-18	97.7273	4.11101e-12
2020-09-18	100	4.47273e-13
2020-09-18	102.273	3.15999e-14
2020-09-18	104.545	2.8129e-15
2020-09-18	106.818	2.44303e-16
2020-09-18	109.091	2.4229e-17
2020-09-17	9.09091	1.44225e-15
2020-09-17	11.3636	7.81043e-14
2020-09-17	13.6364	1.2567e-12
2020-09-17	15.9091	6.87905e-12
2020-09-17	18.1818	1.61686e-10
2020-09-17	20.4545	2.41394e-09
2020-09-17	22.7273	4.26645e-08
2020-09-17	25	5.73097e-07
2020-09-17	27.2727	3.37633e-06
2020-09-17	29.5455	2.5248e-05
2020-09-17	31.8182	0.000130604
2020-09-17	34.0909	0.000578586
2020-09-17	36.3636	0.00204412
2020-09-17	38.6364	0.00633906
2020-09-17	40.9091	0.0180148
2020-09-17	43.1818	0.0442455
2020-09-17	45.4545	0.100173
2020-09-17	47.7273	0.199249
2020-09-17	50	0.351355
2020-09-17	52.2727	0.555576
2020-09-17	54.5455	0.779923
2020-09-17	56.8182	0.947964
2020-09-17	59.0909	0.958122
2020-09-17	61.3636	0.788233
2020-09-17	63.6364	0.520845
2020-09-17	65.9091	0.277443
2020-09-17	68.1818	0.117363
2020-09-17	70.4545	0.0414976
2020-09-17	72.7273	0.0116084
2020-09-17	75	0.00281991
2020-09-17	77.2727	0.000550176
2020-09-17	79.5455	9.20146e-05
2020-09-17	81.8182	1.20655e-05
2020-09-17	84.0909	1.67063e-06
2020-09-17	86.3636	1.84693e-07
2020-09-17	88.6364	2.02098e-08
2020-09-17	90.9091	1.5685e-09
2020-09-17	93.1818	1.44722e-10
2020-09-17	95.4545	1.62473e-11
2020-09-17	97.7273	8.97012e-13
2020-09-17	100	9.45214e-14
2020-09-17	102.273	6.34866e-15
2020-09-17	104.545	5.48567e-16
2020-09-17	106.818	4.65106e-17
2020-09-17	109.091	4.56964e-18
2020-09-16	9.09091	2.78329e-15
2020-09-16	11.3636	1.6165e-13
2020-09-16	13.6364	2.50523e-12
2020-09-16	15.9091	1.42871e-11
2020-09-16	18.1818	3.27314e-10
2020-09-16	20.4545	4.83145e-09
2020-09-16	22.7273	8.08363e-08
2020-09-16	25	1.02686e-06
2020-09-16	27.2727	6.0104e-06
2020-09-16	29.5455	4.24056e-05
2020-09-16	31.8182	0.000209617
2020-09-16	34.0909	0.000882158
2020-09-16	36.3636	0.00300215
2020-09-16	38.6364	0.00904999
2020-09-16	40.9091	0.0250179
2020-09-16	43.1818	0.0598672
2020-09-16	45.4545	0.130635
2020-09-16	47.7273	0.250445
2020-09-16	50	0.426782
2020-09-16	52.2727	0.649699
2020-09-16	54.5455	0.86796
2020-09-16	56.8182	0.985366
2020-09-16	59.0909	0.913834
2020-09-16	61.3636	0.682433
2020-09-16	63.6364	0.407419
2020-09-16	65.9091	0.196299
2020-09-16	68.1818	0.074611
2020-09-16	70.4545	0.0239144
2020-09-16	72.7273	0.00601782
2020-09-16	75	0.00132865
2020-09-16	77.2727	0.000234644
2020-09-16	79.5455	3.57173e-05
2020-09-16	81.8182	4.23803e-06
2020-09-16	84.0909	5.4494e-07
2020-09-16	86.3636	5.55612e-08
2020-09-16	88.6364	5.68265e-09
2020-09-16	90.9091	4.05759e-10
2020-09-16	93.1818	3.53076e-11
2020-09-16	95.4545	3.81929e-12
2020-09-16	97.7273	1.95603e-13
2020-09-16	100	2.00598e-14
2020-09-16	102.273	1.28818e-15
2020-09-16	104.545	1.08731e-16
2020-09-16	106.818	9.06569e-18
2020-09-16	109.091	8.89871e-19
2020-09-15	9.09091	5.32381e-15
2020-09-15	11.3636	3.17654e-13
2020-09-15	13.6364	4.86079e-12
2020-09-15	15.9091	2.90164e-11
2020-09-15	18.1818	6.45943e-10
2020-09-15	20.4545	9.41983e-09
2020-09-15	22.7273	1.49933e-07
2020-09-15	25	1.80236e-06
2020-09-15	27.2727	1.04437e-05
2020-09-15	29.5455	6.95889e-05
2020-09-15	31.8182	0.000328542
2020-09-15	34.0909	0.0013168
2020-09-15	36.3636	0.00433067
2020-09-15	38.6364	0.0127186
2020-09-15	40.9091	0.0341885
2020-09-15	43.1818	0.0795407
2020-09-15	45.4545	0.167237
2020-09-15	47.7273	0.30941
2020-09-15	50	0.509603
2020-09-15	52.2727	0.744102
2020-09-15	54.5455	0.939058
2020-09-15	56.8182	0.987933
2020-09-15	59.0909	0.83648
2020-09-15	61.3636	0.565964
2020-09-15	63.6364	0.305399
2020-09-15	65.9091	0.133287
2020-09-15	68.1818	0.0455497
2020-09-15	70.4545	0.0132539
2020-09-15	72.7273	0.00300352
2020-09-15	75	0.000604186
2020-09-15	77.2727	9.68333e-05
2020-09-15	79.5455	1.34589e-05
2020-09-15	81.8182	1.44965e-06
2020-09-15	84.0909	1.73823e-07
2020-09-15	86.3636	1.64073e-08
2020-09-15	88.6364	1.57486e-09
2020-09-15	90.9091	1.03856e-10
2020-09-15	93.1818	8.55925e-12
2020-09-15	95.4545	8.96102e-13
2020-09-15	97.7273	4.27837e-14
2020-09-15	100	4.29274e-15
2020-09-15	102.273	2.65245e-16
2020-09-15	104.545	2.20277e-17
2020-09-15	106.818	1.82142e-18
2020-09-15	109.091	1.80388e-19
2020-09-14	9.09091	9.63221e-15
2020-09-14	11.3636	5.94643e-13
2020-09-14	13.6364	8.87821e-12
2020-09-14	15.9091	5.84722e-11
2020-09-14	18.1818	1.26364e-09
2020-09-14	20.4545	1.80646e-08
2020-09-14	22.7273	2.72782e-07
2020-09-14	25	3.10136e-06
2020-09-14	27.2727	1.77262e-05
2020-09-14	29.5455	0.000111584
2020-09-14	31.8182	0.000503313
2020-09-14	34.0909	0.00192736
2020-09-14	36.3636	0.00614458
2020-09-14	38.6364	0.0176065
2020-09-14	40.9091	0.0459756
2020-09-14	43.1818	0.1038
2020-09-14	45.4545	0.210376
2020-09-14	47.7273	0.376058
2020-09-14	50	0.597907
2020-09-14	52.2727	0.832858
2020-09-14	54.5455	0.985157
2020-09-14	56.8182	0.953895
2020-09-14	59.0909	0.734891
2020-09-14	61.3636	0.450241
2020-09-14	63.6364	0.219806
2020-09-14	65.9091	0.0870189
2020-09-14	68.1818	0.0267512
2020-09-14	70.4545	0.00707717
2020-09-14	72.7273	0.00144622
2020-09-14	75	0.000265785
2020-09-14	77.2727	3.87685e-05
2020-09-14	79.5455	4.9368e-06
2020-09-14	81.8182	4.84278e-07
2020-09-14	84.0909	5.43753e-08
2020-09-14	86.3636	4.76974e-09
2020-09-14	88.6364	4.31407e-10
2020-09-14	90.9091	2.63803e-11
2020-09-14	93.1818	2.0683e-12
2020-09-14	95.4545	2.10557e-13
2020-09-14	97.7273	9.42322e-15
2020-09-14	100	9.30413e-16
2020-09-14	102.273	5.57181e-17
2020-09-14	104.545	4.59036e-18
2020-09-14	106.818	3.80132e-19
2020-09-14	109.091	3.84228e-20
2020-09-13	9.09091	1.91524e-14
2020-09-13	11.3636	1.08837e-12
2020-09-13	13.6364	1.59592e-11
2020-09-13	15.9091	1.13648e-10
2020-09-13	18.1818	2.42477e-09
2020-09-13	20.4545	3.39611e-08
2020-09-13	22.7273	4.86685e-07
2020-09-13	25	5.24029e-06
2020-09-13	27.2727	2.94074e-05
2020-09-13	29.5455	0.000174946
2020-09-13	31.8182	0.000754598
2020-09-13	34.0909	0.00277
2020-09-13	36.3636	0.00858549
2020-09-13	38.6364	0.0240172
2020-09-13	40.9091	0.0608413
2020-09-13	43.1818	0.133119
2020-09-13	45.4545	0.260317
2020-09-13	47.7273	0.44986
2020-09-13	50	0.688502
2020-09-13	52.2727	0.908821
2020-09-13	54.5455	1
2020-09-13	56.8182	0.886279
2020-09-13	59.0909	0.620143
2020-09-13	61.3636	0.344159
2020-09-13	63.6364	0.152187
2020-09-13	65.9091	0.0547205
2020-09-13	68.1818	0.0151386
2020-09-13	70.4545	0.00364753
2020-09-13	72.7273	0.000673242
2020-09-13	75	0.00011338
2020-09-13	77.2727	1.50976e-05
2020-09-13	79.5455	1.76756e-06
2020-09-13	81.8182	1.58445e-07
2020-09-13	84.0909	1.67278e-08
2020-09-13	86.3636	1.36887e-09
2020-09-13	88.6364	1.17144e-10
2020-09-13	90.9091	6.67008e-12
2020-09-13	93.1818	4.9982e-13
2020-09-13	95.4545	4.97237e-14
2020-09-13	97.7273	2.0988e-15
2020-09-13	100	2.05248e-16
2020-09-13	102.273	1.2012e-17
2020-09-13	104.545	9.9112e-19
2020-09-13	106.818	8.31413e-20
2020-09-13	109.091	8.69268e-21
2020-09-12	9.09091	3.51321e-14
2020-09-12	11.3636	1.98651e-12
2020-09-12	13.6364	2.91728e-11
2020-09-12	15.9091	2.17963e-10
2020-09-12	18.1818	4.56633e-09
2020-09-12	20.4545	6.22999e-08
2020-09-12	22.7273	8.52148e-07
2020-09-12	25	8.68777e-06
2020-09-12	27.2727	4.77099e-05
2020-09-12	29.5455	0.000268487
2020-09-12	31.8182	0.00110863
2020-09-12	34.0909	0.00391484
2020-09-12	36.3636	0.0118259
2020-09-12	38.6364	0.0322898
2020-09-12	40.9091	0.0792359
2020-09-12	43.1818	0.167892
2020-09-12	45.4545	0.317141
2020-09-12	47.7273	0.529605
2020-09-12	50	0.776761
2020-09-12	52.2727	0.964549
2020-09-12	54.5455	0.98061
2020-09-12	56.8182	0.792329
2020-09-12	59.0909	0.503254
2020-09-12	61.3636	0.25322
2020-09-12	63.6364	0.101537
2020-09-12	65.9091	0.0331952
2020-09-12	68.1818	0.00826802
2020-09-12	70.4545	0.00181793
2020-09-12	72.7273	0.000303665
2020-09-12	75	4.70162e-05
2020-09-12	77.2727	5.73372e-06
2020-09-12	79.5455	6.19371e-07
2020-09-12	81.8182	5.091e-08
2020-09-12	84.0909	5.07452e-09
2020-09-12	86.3636	3.88901e-10
2020-09-12	88.6364	3.16209e-11
2020-09-12	90.9091	1.68395e-12
2020-09-12	93.1818	1.21204e-13
2020-09-12	95.4545	1.18465e-14
2020-09-12	97.7273	4.74905e-16
2020-09-12	100	4.63361e-17
2020-09-12	102.273	2.67571e-18
2020-09-12	104.545	2.23565e-19
2020-09-12	106.818	1.92521e-20
2020-09-12	109.091	2.1149e-21
2020-09-11	9.09091	6.74284e-14
2020-09-11	11.3636	3.55879e-12
2020-09-11	13.6364	5.28219e-11
2020-09-11	15.9091	4.1599e-10
2020-09-11	18.1818	8.44094e-09
2020-09-11	20.4545	1.12195e-07
2020-09-11	22.7273	1.46389e-06
2020-09-11	25	1.41323e-05
2020-09-11	27.2727	7.57696e-05
2020-09-11	29.5455	0.000403516
2020-09-11	31.8182	0.00159817
2020-09-11	34.0909	0.00544858
2020-09-11	36.3636	0.0160699
2020-09-11	38.6364	0.0427859
2020-09-11	40.9091	0.101579
2020-09-11	43.1818	0.208414
2020-09-11	45.4545	0.380651
2020-09-11	47.7273	0.613143
2020-09-11	50	0.856775
2020-09-11	52.2727	0.993586
2020-09-11	54.5455	0.928111
2020-09-11	56.8182	0.681931
2020-09-11	59.0909	0.393331
2020-09-11	61.3636	0.17964
2020-09-11	63.6364	0.0653815
2020-09-11	65.9091	0.0194551
2020-09-11	68.1818	0.00436521
2020-09-11	70.4545	0.000877914
2020-09-11	72.7273	0.000133013
2020-09-11	75	1.89988e-05
2020-09-11	77.2727	2.12903e-06
2020-09-11	79.5455	2.12965e-07
2020-09-11	81.8182	1.61073e-08
2020-09-11	84.0909	1.52201e-09
2020-09-11	86.3636	1.09675e-10
2020-09-11	88.6364	8.50924e-12
2020-09-11	90.9091	4.25862e-13
2020-09-11	93.1818	2.96005e-14
2020-09-11	95.4545	2.85928e-15
2020-09-11	97.7273	1.09735e-16
2020-09-11	100	1.07717e-17
2020-09-11	102.273	6.20606e-19
2020-09-11	104.545	5.31865e-20
2020-09-11	106.818	4.77516e-21
2020-09-11	109.091	5.61287e-22
2020-09-10	9.09091	1.29518e-13
2020-09-10	11.3636	6.36446e-12
2020-09-10	13.6364	9.36785e-11
2020-09-10	15.9091	7.75098e-10
2020-09-10	18.1818	1.52923e-08
2020-09-10	20.4545	1.97846e-07
2020-09-10	22.7273	2.46948e-06
2020-09-10	25	2.25668e-05
2020-09-10	27.2727	0.000117836
2020-09-10	29.5455	0.00059472
2020-09-10	31.8182	0.00226404
2020-09-10	34.0909	0.00747676
2020-09-10	36.3636	0.0215512
2020-09-10	38.6364	0.0558766
2020-09-10	40.9091	0.128237
2020-09-10	43.1818	0.254871
2020-09-10	45.4545	0.45022
2020-09-10	47.7273	0.697186
2020-09-10	50	0.921914
2020-09-10	52.2727	0.991799
2020-09-10	54.5455	0.847612
2020-09-10	56.8182	0.565603
2020-09-10	59.0909	0.296549
2020-09-10	61.3636	0.123071
2020-09-10	63.6364	0.0406885
2020-09-10	65.9091	0.0110322
2020-09-10	68.1818	0.00223176
2020-09-10	70.4545	0.000411632
2020-09-10	72.7273	5.67115e-05
2020-09-10	75	7.49951e-06
2020-09-10	77.2727	7.7487e-07
2020-09-10	79.5455	7.20349e-08
2020-09-10	81.8182	5.03115e-09
2020-09-10	84.0909	4.5252e-10
2020-09-10	86.3636	3.07864e-11
2020-09-10	88.6364	2.28958e-12
2020-09-10	90.9091	1.08249e-13
2020-09-10	93.1818	7.30922e-15
2020-09-10	95.4545	7.02356e-16
2020-09-10	97.7273	2.60437e-17
2020-09-10	100	2.59672e-18
2020-09-10	102.273	1.51207e-19
2020-09-10	104.545	1.34908e-20
2020-09-10	106.818	1.28575e-21
2020-09-10	109.091	1.65163e-22
2020-09-09	9.09091	2.4094e-13
2020-09-09	11.3636	1.07965e-11
2020-09-09	13.6364	1.6483e-10
2020-09-09	15.9091	1.42074e-09
2020-09-09	18.1818	2.72411e-08
2020-09-09	20.4545	3.43241e-07
2020-09-09	22.7273	4.08543e-06
2020-09-09	25	3.53791e-05
2020-09-09	27.2727	0.000179528
2020-09-09	29.5455	0.000860185
2020-09-09	31.8182	0.00315578
2020-09-09	34.0909	0.0101257
2020-09-09	36.3636	0.028531
2020-09-09	38.6364	0.0719221
2020-09-09	40.9091	0.159515
2020-09-09	43.1818	0.30728
2020-09-09	45.4545	0.524595
2020-09-09	47.7273	0.777285
2020-09-09	50	0.965765
2020-09-09	52.2727	0.958336
2020-09-09	54.5455	0.747165
2020-09-09	56.8182	0.452674
2020-09-09	59.0909	0.216016
2020-09-09	61.3636	0.0815396
2020-09-09	63.6364	0.0245048
2020-09-09	65.9091	0.00606204
2020-09-09	68.1818	0.00110694
2020-09-09	70.4545	0.000187788
2020-09-09	72.7273	2.35907e-05
2020-09-09	75	2.89874e-06
2020-09-09	77.2727	2.77105e-07
2020-09-09	79.5455	2.40287e-08
2020-09-09	81.8182	1.55542e-09
2020-09-09	84.0909	1.33719e-10
2020-09-09	86.3636	8.62612e-12
2020-09-09	88.6364	6.1789e-13
2020-09-09	90.9091	2.77573e-14
2020-09-09	93.1818	1.83276e-15
2020-09-09	95.4545	1.76491e-16
2020-09-09	97.7273	6.39036e-18
2020-09-09	100	6.5436e-19
2020-09-09	102.273	3.90912e-20
2020-09-09	104.545	3.69411e-21
2020-09-09	106.818	3.81608e-22
2020-09-09	109.091	5.48979e-23
2020-09-08	9.09091	4.1631e-13
2020-09-08	11.3636	1.79107e-11
2020-09-08	13.6364	2.84987e-10
2020-09-08	15.9091	2.57378e-09
2020-09-08	18.1818	4.7692e-08
2020-09-08	20.4545	5.87274e-07
2020-09-08	22.7273	6.6426e-06
2020-09-08	25	5.45134e-05
2020-09-08	27.2727	0.000268151
2020-09-08	29.5455	0.00122241
2020-09-08	31.8182	0.00433413
2020-09-08	34.0909	0.0135445
2020-09-08	36.3636	0.0372882
2020-09-08	38.6364	0.0912555
2020-09-08	40.9091	0.195636
2020-09-08	43.1818	0.36542
2020-09-08	45.4545	0.601699
2020-09-08	47.7273	0.848079
2020-09-08	50	0.983257
2020-09-08	52.2727	0.895926
2020-09-08	54.5455	0.636185
2020-09-08	56.8182	0.350096
2020-09-08	59.0909	0.152249
2020-09-08	61.3636	0.0523116
2020-09-08	63.6364	0.0143011
2020-09-08	65.9091	0.00323295
2020-09-08	68.1818	0.000533661
2020-09-08	70.4545	8.35347e-05
2020-09-08	72.7273	9.59642e-06
2020-09-08	75	1.0997e-06
2020-09-08	77.2727	9.76032e-08
2020-09-08	79.5455	7.92348e-09
2020-09-08	81.8182	4.77158e-10
2020-09-08	84.0909	3.93755e-11
2020-09-08	86.3636	2.41956e-12
2020-09-08	88.6364	1.67797e-13
2020-09-08	90.9091	7.20862e-15
2020-09-08	93.1818	4.68909e-16
2020-09-08	95.4545	4.56316e-17
2020-09-08	97.7273	1.63324e-18
2020-09-08	100	1.73951e-19
2020-09-08	102.273	1.08475e-20
2020-09-08	104.545	1.10755e-21
2020-09-08	106.818	1.2703e-22
2020-09-08	109.091	2.10556e-23
2020-09-07	9.09091	7.3805e-13
2020-09-07	11.3636	2.97286e-11
2020-09-07	13.6364	4.80557e-10
2020-09-07	15.9091	4.58643e-09
2020-09-07	18.1818	8.18183e-08
2020-09-07	20.4545	9.84838e-07
2020-09-07	22.7273	1.06147e-05
2020-09-07	25	8.25039e-05
2020-09-07	27.2727	0.000392963
2020-09-07	29.5455	0.0017086
2020-09-07	31.8182	0.0058715
2020-09-07	34.0909	0.0179038
2020-09-07	36.3636	0.0481086
2020-09-07	38.6364	0.114168
2020-09-07	40.9091	0.236726
2020-09-07	43.1818	0.428704
2020-09-07	45.4545	0.67851
2020-09-07	47.7273	0.903862
2020-09-07	50	0.971692
2020-09-07	52.2727	0.810393
2020-09-07	54.5455	0.523795
2020-09-07	56.8182	0.262029
2020-09-07	59.0909	0.103964
2020-09-07	61.3636	0.0325368
2020-09-07	63.6364	0.00809891
2020-09-07	65.9091	0.00167623
2020-09-07	68.1818	0.00025058
2020-09-07	70.4545	3.63113e-05
2020-09-07	72.7273	3.82623e-06
2020-09-07	75	4.10422e-07
2020-09-07	77.2727	3.39389e-08
2020-09-07	79.5455	2.58902e-09
2020-09-07	81.8182	1.45619e-10
2020-09-07	84.0909	1.15854e-11
2020-09-07	86.3636	6.81473e-13
2020-09-07	88.6364	4.6017e-14
2020-09-07	90.9091	1.90438e-15
2020-09-07	93.1818	1.23069e-16
2020-09-07	95.4545	1.22188e-17
2020-09-07	97.7273	4.38484e-19
2020-09-07	100	4.9292e-20
2020-09-07	102.273	3.2734e-21
2020-09-07	104.545	3.69461e-22
2020-09-07	106.818	4.83738e-23
2020-09-07	109.091	9.55263e-24
2020-09-06	9.09091	1.2414e-12
2020-09-06	11.3636	5.03263e-11
2020-09-06	13.6364	8.23578e-10
2020-09-06	15.9091	7.98501e-09
2020-09-06	18.1818	1.38378e-07
2020-09-06	20.4545	1.6247e-06
2020-09-06	22.7273	1.66649e-05
2020-09-06	25	0.000122776
2020-09-06	27.2727	0.000565692
2020-09-06	29.5455	0.00235212
2020-09-06	31.8182	0.0078552
2020-09-06	34.0909	0.0233945
2020-09-06	36.3636	0.0612731
2020-09-06	38.6364	0.140896
2020-09-06	40.9091	0.282777
2020-09-06	43.1818	0.496026
2020-09-06	45.4545	0.751083
2020-09-06	47.7273	0.939381
2020-09-06	50	0.931363
[truncated: 2,546 more rows]
